# Supplementary material for: MLFLHMDA: predicting human microbe-disease association based on multi-view latent feature learning
Source: Front Microbiol. 2024 Feb 2;15:1353278. doi: 10.3389/fmicb.2024.1353278 (PMC10869561; doi:10.3389/fmicb.2024.1353278)
Supplement: Supplementary file 1 [file Data_Sheet_1.ZIP]

Archive with 2 entries (2 files):
- Supplementary_Material/Table 1.csv
- Supplementary_Material/Table 1.DOCX
