# Supplementary material for: MLFLHMDA: predicting human microbe-disease association based on multi-view latent feature learning
Source: Front Microbiol. 2024 Feb 2;15:1353278. doi: 10.3389/fmicb.2024.1353278 (PMC10869561; doi:10.3389/fmicb.2024.1353278)
Supplement: Supplementary file 1 [file Data_Sheet_1.ZIP › Supplementary_Material/Table 1.csv]

disease	microbe	Score
Diarrhea Irritable bowel syndrome(IBS)	Bacterium ic1379	0.411992624
Atopic dermatitis	Bacterium ic1379	0.25714507
Type 1 diabetes	Bacterium C15	0.234709854
Type 1 diabetes	Alcaligenaceae	0.234383359
Clostridium difficile infection(CDI)	Bacterium ic1379	0.217857495
Atopy	Bacterium ic1379	0.21774789
Psoriasis	Bacterium ic1379	0.217731223
Colorectal carcinoma	Bacterium ic1379	0.217728427
Infectious colitis	Bacterium ic1214	0.190852992
Infectious colitis	Bacterium MB7-1	0.188357567
Infectious colitis	Bacilli	0.188088438
Periodontal	Bacillus	0.162424187
Type 2 diabetes	Bacterium ic1379	0.158782674
Atopic dermatitis	Bacillus	0.147486985
Allergy	Bacterium ic1379	0.145672689
Allergy	Bacterium ic1379	0.145672289
Skin and mucosal infections	Bacterium ic1379	0.145141388
Systemic inflammatory response syndrome	Bacterium ic1379	0.145136193
Type 2 diabetes	Alteromonadaceae	0.143213185
Atopic dermatitis	Aggregatibacter	0.134115694
Constipation Irritable bowel syndrome(IBS)	Bacterium ic1379	0.127009428
Inflammatory bowel disease(IBD)	Bacterium ic1379	0.127009136
Guttate psoriasis	Bacterium ic1379	0.124597524
Constipation Irritable bowel syndrome(IBS)	Bacterium ic1379	0.124587862
Ulcerative colitis	Bacterium ic1379	0.124586439
Type 2 diabetes	Bacterium ASF500	0.123772056
Rheumatoid arthrits	Bacterium ic1379	0.12059265
Periodontal	Bacterium ASF500	0.119829969
New-onset untreated rheumatoid arthrits	Bacterium ic1379	0.119562038
Colon cancer	Bacterium ic1379	0.119557477
Psoriasis	Bacterium ic1379	0.119552868
COPD	Bacterium ic1379	0.119544024
Kidney stones	Bacterium ic1379	0.119538283
Gastric and duodenal ulcer	Bacterium ic1379	0.119529376
Necrotizing Enterocolitis	Bacterium ic1379	0.119526811
Eczema	Bacterium ic1379	0.119525621
Liver cirrhosis	Bacterium ic1379	0.119524481
Colon cancer	Bacterium ic1379	0.119522665
Allergy	Bacterium ic1379	0.119516897
Psoriasis	Bacterium ic1379	0.119516842
Asthma	Bacterium ic1379	0.119513777
Crohn's disease(CD)	Bacterium ic1379	0.119512651
Rheumatoid arthrits	Bacterium ic1379	0.119512443
Periodontal	Bacterium ic1379	0.119510221
Constipation Irritable bowel syndrome(IBS)	Bacterium ic1379	0.119498642
COPD	Bacterium ic1379	0.119492447
Infectious colitis	Bacterium ic1379	0.119488844
Atopic dermatitis	Bacterium ic1379	0.119485656
Crohn's disease(CD)	Bacterium ic1379	0.119485011
Crohn's disease(CD)	Bacterium ic1379	0.119479836
Gastric and duodenal ulcer	Bacterium ic1379	0.119470915
Recurrent wheeze	Bacterium ic1379	0.119468708
Colorectal carcinoma	Bacterium ic1379	0.119459417
Atopic sensitisation	Bacterium ic1379	0.117424184
Atopic sensitisation	Bacterium ic1379	0.117389719
New-onset untreated rheumatoid arthrits	Bacterium ic1379	0.11738048
Crohn's disease(CD)	Bacterium ic1379	0.117363298
Colorectal carcinoma	Bacterium ic1379	0.114374512
Allergic sensitization	Bacterium ic1379	0.114349516
Liver cirrhosis	Bacterium ic1379	0.114333498
Whipple's disease	Bacterium ic1379	0.114332423
Colorectal carcinoma	Bacterium ic1379	0.114323305
Kidney stones	Bacterium ic1379	0.114316495
Infectious colitis	Bacterium ic1379	0.114309126
Atopy	Bacterium ic1379	0.11430348
Allergic asthma	Bacterium ic1379	0.114302915
Allergy	Bacterium ic1379	0.114300359
Atopic dermatitis	Bacterium ic1379	0.114298803
Crohn's disease(CD)	Bacterium ic1379	0.114297496
Kidney stones	Bacterium ic1379	0.114284313
Infectious colitis	Bacterium ic1379	0.114274427
Gastric and duodenal ulcer	Bacterium ic1379	0.114264201
COPD	Bacterium ic1379	0.114258573
Periodontal	Bacterium ic1379	0.114257928
Cystic fibrosis	Bacterium ic1379	0.114252694
Rheumatoid arthrits	Bacterium ic1379	0.114250445
Gastro-oesophageal reflux	Bacterium ic1379	0.114243399
Colon cancer	Bacterium ic1379	0.114242158
Allergic sensitization	Bacterium ic1379	0.11424049
Bacterial Vaginosis	Bacterium ic1379	0.114217569
Gastric and duodenal ulcer	Bacterium ic1379	0.114018756
Bacterial Vaginosis	Bacterium ic1379	0.113974007
Gastro-oesophageal reflux	Bacterium ic1379	0.113969905
Obesity	Bacterium ic1379	0.113961489
Eczema	Bacterium ic1379	0.113961167
Skin and mucosal infections	Bacterium ic1379	0.113946296
Inflammatory bowel disease(IBD)	Bacterium ic1379	0.113933961
Atopy	Bacterium ic1379	0.113932642
Periodontal	Bacterium ic1379	0.113924694
COPD	Bacterium ic1379	0.113922452
Rheumatoid arthrits	Bacterium ic1379	0.113909256
Allergic asthma	Bacterium ic1379	0.113904198
Obesity	Bacterium ic1379	0.113894367
Ileal Crohn's disease(CD)	Bacterium ic1379	0.113893493
Cystic fibrosis	Bacterium ic1379	0.113889728
Atopy	Bacterium ic1379	0.113888144
Kidney stones	Bacterium ic1379	0.113879239
Atopy	Bacterium ic1379	0.113874581
Guttate psoriasis	Bacterium ic1379	0.113869535
Diarrhea Irritable bowel syndrome(IBS)	Bacterium ic1379	0.113859078
Inflammatory bowel disease(IBD)	Bacterium ic1379	0.113227445
Colorectal carcinoma	Bacterium ic1379	0.113177493
Necrotizing Enterocolitis	Bacterium ic1379	0.113163863
Systemic inflammatory response syndrome	Bacterium ic1379	0.112665835
Whipple's disease	Bacterium ic1379	0.112633695
Obesity	Bacterium ic1379	0.112627785
Gastric and duodenal ulcer	Bacterium ic1379	0.112625172
Obesity	Bacilli	0.111326711
Periodontal	Alistipes putredinis	0.109085402
Atopic dermatitis	Bacterium ic1391	0.108818278
Obesity	Bacterium ic1214	0.107818501
Liver cirrhosis	Bacterium MB7-1	0.107147665
Psoriasis	Bacterium mpn-isolate group 19	0.106206689
Obesity	Alistipes putredinis	0.105768959
Liver cirrhosis	Alistipes putredinis	0.103604986
Ileal Crohn's disease(CD)	Bacterium ic1379	0.096801789
Irritable bowel syndrome(IBS)	Atopobium vaginae	0.096459966
Atopy	Aeromonadaceae	0.095293764
Cystic fibrosis	Alistipes putredinis	0.086643776
COPD	Bacterium ic1379	0.085925485
Guttate psoriasis	Bacterium ic1379	0.085905607
Liver cirrhosis	Bacterium ic1379	0.085900713
Allergic asthma	Bacterium ic1379	0.085892811
Colorectal carcinoma	Bacterium ic1379	0.085874581
Clostridium difficile infection(CDI)	Bacterium ic1379	0.08583475
Ulcerative colitis	Bacterium ic1379	0.084414708
Atopy	Bacterium G100VIII	0.083681212
Allergic sensitization	Bacterium ic1379	0.083675863
Atopy	Alteromonadaceae	0.082963642
COPD	Bacterium ic1379	0.082548202
Allergy	Bacterium ic1379	0.082519632
Inflammatory bowel disease(IBD)	Bacterium ic1379	0.08161731
Clostridium difficile infection(CDI)	Bacterium ic1292	0.080241466
Atopy	Bacterium ic1296	0.080206389
Atopy	Alistipes finegoldii	0.080016604
Atopy	Anaerofilum	0.079774951
Atopy	Bacterium ic1311	0.079432189
Atopy	Bacterium Ba2	0.079363524
Atopy	Bacterium 08.96.4	0.079363491
Atopy	Akkermansia	0.078851609
Periodontal	Bacterium ic1379	0.07860185
Atopy	Aerococcus	0.078444663
Atopic sensitisation	Bacterium ic1379	0.078440077
Atopy	Atopobium	0.078434508
Atopy	Alistipes	0.078341062
Atopy	Bacillaceae	0.078341049
Asthma	Bacterium ic1379	0.077468179
Recurrent wheeze	Bacterium ic1379	0.077262625
Inflammatory bowel disease(IBD)	Bacterium ic1379	0.076957892
Type 2 diabetes	Bacterium ic1379	0.076796514
Inflammatory bowel disease(IBD)	Bacterium ic1379	0.076291818
Obesity	Aeromonadaceae	0.075851046
Obesity	Alistipes finegoldii	0.075822924
Irritable bowel syndrome(IBS)	Bacterium ic1379	0.073944925
Obesity	Bacterium ic1379	0.073928175
Psoriasis	Alistipes putredinis	0.07161177
Inflammatory bowel disease(IBD)	Bacterium ASF500	0.071048298
Type 1 diabetes	Atopobium vaginae	0.065459447
Psoriasis	Atopobium	0.062615696
Psoriasis	Bacterium 08.96.4	0.062576434
Psoriasis	Bacterium Ba2	0.062571456
Psoriasis	Akkermansia	0.062356708
Psoriasis	Alistipes	0.062171946
Psoriasis	Aerococcus	0.062136563
Psoriasis	Bacillaceae	0.06210955
Psoriasis	Bacterium ic1296	0.061724447
Diarrhea Irritable bowel syndrome(IBS)	Bacterium ASF500	0.061131946
Diarrhea Irritable bowel syndrome(IBS)	Bacillus	0.061013339
Psoriasis	Bacterium ic1311	0.060578315
Necrotizing Enterocolitis	Bacterium ASF500	0.059581623
Colorectal carcinoma	Bacterium ASF500	0.05951727
Inflammatory bowel disease(IBD)	Bacterium ASF500	0.059490459
Periodontal	Anaerofilum	0.058503197
Obesity	Bacterium ASF500	0.057679109
Type 1 diabetes	Aeromonadaceae	0.057304164
Ulcerative colitis	Bacterium ASF500	0.056953155
Infectious colitis	Bacterium G100VIII	0.056297055
Constipation Irritable bowel syndrome(IBS)	Alteromonadaceae	0.055444174
Liver cirrhosis	Bacterium ic1214	0.055366435
Inflammatory bowel disease(IBD)	Alteromonadaceae	0.055310548
Obesity	Anaerofilum	0.054741452
New-onset untreated rheumatoid arthrits	Bacterium ic1379	0.0543976
Psoriasis	Alteromonadaceae	0.053976848
Atopy	Aggregatibacter	0.052970263
Type 2 diabetes	Bacterium ic1379	0.052438698
Atopic dermatitis	Alistipes finegoldii	0.052366442
Obesity	Bacterium G100VIII	0.052204059
Psoriasis	Alteromonadaceae	0.051939516
Obesity	Bacterium B4C2-5	0.050521382
Colorectal carcinoma	Alteromonadaceae	0.049176721
Diarrhea Irritable bowel syndrome(IBS)	Bacterium ASF500	0.04806545
Irritable bowel syndrome(IBS)	Bacterium G100VIII	0.046235165
Ileal Crohn's disease(CD)	Bacterium ic1379	0.046012209
Atopy	Bacterium C15	0.044548535
Clostridium difficile infection(CDI)	Alteromonadaceae	0.044384352
Atopic dermatitis	Alteromonadaceae	0.043604237
Atopy	Bacterium ic1292	0.042947834
Atopy	Atopobium vaginae	0.042849282
Atopic sensitisation	Bacterium ASF500	0.042326534
Atopic sensitisation	Bacterium ASF500	0.042323845
Crohn's disease(CD)	Bacterium ASF500	0.042242682
New-onset untreated rheumatoid arthrits	Bacterium ASF500	0.042230597
Atopy	Bacterium MB7-1	0.04180845
Atopy	Bacilli	0.041723796
Psoriasis	Bacterium mpn-isolate group 19	0.040505256
Colon cancer	Bacterium ASF500	0.040205601
Allergy	Bacterium ASF500	0.040198029
Infectious colitis	Bacterium ASF500	0.04018257
Gastro-oesophageal reflux	Bacterium ASF500	0.040180898
Kidney stones	Bacterium ASF500	0.040175213
Periodontal	Bacterium ASF500	0.040170597
Allergic asthma	Bacterium ASF500	0.040170513
Allergic sensitization	Bacterium ASF500	0.040169329
Kidney stones	Bacterium ASF500	0.040166306
Bacterial Vaginosis	Bacterium ASF500	0.040151375
Type 1 diabetes	Bacterium ic1292	0.04014935
Infectious colitis	Bacterium ASF500	0.040148505
Rheumatoid arthrits	Bacterium ASF500	0.040134993
Atopy	Bacterium ASF500	0.040132588
COPD	Bacterium ASF500	0.040120052
Cystic fibrosis	Bacterium ASF500	0.040119015
Rheumatoid arthrits	Bacterium ASF500	0.040111731
Crohn's disease(CD)	Bacterium ASF500	0.04010914
Gastric and duodenal ulcer	Bacterium ASF500	0.040109036
Allergic asthma	Bacterium ASF500	0.040108125
Obesity	Bacterium ASF500	0.040105531
Recurrent wheeze	Bacterium ASF500	0.04010378
Gastro-oesophageal reflux	Bacterium ASF500	0.040103203
Ulcerative colitis	Bacterium ASF500	0.040099745
Whipple's disease	Bacterium ASF500	0.040099567
Skin and mucosal infections	Bacterium ASF500	0.040098689
Systemic inflammatory response syndrome	Bacterium ASF500	0.040098438
Recurrent wheeze	Bacterium ASF500	0.040097848
Type 2 diabetes	Bacterium ASF500	0.040097167
Atopy	Bacterium ASF500	0.040096882
Gastro-oesophageal reflux	Bacterium ASF500	0.040095721
Infectious colitis	Bacterium ASF500	0.040095121
Whipple's disease	Bacterium ASF500	0.040095072
Kidney stones	Bacterium ASF500	0.040091501
Atopic dermatitis	Bacterium ASF500	0.04009135
Asthma	Bacterium ASF500	0.040091238
Diarrhea Irritable bowel syndrome(IBS)	Bacterium ASF500	0.040091112
Allergic sensitization	Bacterium ASF500	0.040090584
Irritable bowel syndrome(IBS)	Bacterium ASF500	0.040090069
Type 1 diabetes	Bacterium ASF500	0.040089736
Type 2 diabetes	Bacterium ASF500	0.040089491
Atopic sensitisation	Bacterium ASF500	0.040089266
Allergy	Bacterium ASF500	0.040088998
Atopic dermatitis	Bacterium ASF500	0.040087126
Obesity	Bacterium ASF500	0.040087124
Ileal Crohn's disease(CD)	Bacterium ASF500	0.040087051
Periodontal	Bacterium ASF500	0.040086714
Diarrhea Irritable bowel syndrome(IBS)	Bacterium ASF500	0.040086399
Crohn's disease(CD)	Bacterium ASF500	0.040085803
Eczema	Bacterium ASF500	0.040085484
Allergy	Bacterium ASF500	0.040085434
COPD	Bacterium ASF500	0.040085401
Type 1 diabetes	Bacterium ASF500	0.040085055
Gastro-oesophageal reflux	Bacterium ASF500	0.040084909
Bacterial Vaginosis	Bacterium ASF500	0.040083205
Colon cancer	Bacterium ASF500	0.040082967
Clostridium difficile infection(CDI)	Bacterium ASF500	0.040082299
Kidney stones	Bacterium ASF500	0.040081666
Allergic asthma	Bacterium ASF500	0.040080641
Eczema	Bacterium ASF500	0.040080042
Ileal Crohn's disease(CD)	Bacterium ASF500	0.040079474
Allergic sensitization	Bacterium ASF500	0.040079402
Eczema	Bacterium ASF500	0.040079279
Eczema	Bacterium ASF500	0.04007853
Type 1 diabetes	Bacterium ASF500	0.040078213
Irritable bowel syndrome(IBS)	Bacterium ASF500	0.040078204
Atopic dermatitis	Bacterium ASF500	0.040078096
Clostridium difficile infection(CDI)	Bacterium ASF500	0.040077945
Ulcerative colitis	Bacterium ASF500	0.040077696
Cystic fibrosis	Bacterium ASF500	0.04007753
Allergic sensitization	Bacterium ASF500	0.0400775
Colon cancer	Bacterium ASF500	0.040077406
Necrotizing Enterocolitis	Bacterium ASF500	0.040076748
Gastric and duodenal ulcer	Bacterium ASF500	0.040075896
Ulcerative colitis	Bacterium ASF500	0.040075365
Guttate psoriasis	Bacterium ASF500	0.040075232
Psoriasis	Bacterium ASF500	0.040074972
Necrotizing Enterocolitis	Bacterium ASF500	0.040074493
Necrotizing Enterocolitis	Bacterium ASF500	0.040074091
Gastro-oesophageal reflux	Bacterium ASF500	0.040073826
Gastro-oesophageal reflux	Bacterium ASF500	0.040073762
Type 2 diabetes	Bacterium ASF500	0.040073735
Type 1 diabetes	Bacterium ASF500	0.040073635
Inflammatory bowel disease(IBD)	Bacterium ASF500	0.040073351
Whipple's disease	Bacterium ASF500	0.040072122
Allergic asthma	Bacterium ASF500	0.040071817
Eczema	Bacterium ASF500	0.040071611
Bacterial Vaginosis	Bacterium ASF500	0.040071385
Atopic sensitisation	Bacterium ASF500	0.040069846
Cystic fibrosis	Bacterium ASF500	0.040068831
Atopy	Bacterium ASF500	0.040067693
Recurrent wheeze	Bacterium ASF500	0.040067253
Colorectal carcinoma	Bacterium ASF500	0.040066848
Liver cirrhosis	Bacterium ASF500	0.040066099
Bacterial Vaginosis	Bacterium ASF500	0.040066043
Constipation Irritable bowel syndrome(IBS)	Bacterium ASF500	0.040065906
Diarrhea Irritable bowel syndrome(IBS)	Bacterium ASF500	0.040065638
Bacterial Vaginosis	Bacterium ASF500	0.040065549
Asthma	Bacterium ASF500	0.040065179
Asthma	Bacterium ASF500	0.040065039
Skin and mucosal infections	Bacterium ASF500	0.04006483
Systemic inflammatory response syndrome	Bacterium ASF500	0.040064505
Gastric and duodenal ulcer	Bacterium ASF500	0.040063087
Systemic inflammatory response syndrome	Bacterium ASF500	0.040062496
Atopic dermatitis	Bacterium ASF500	0.040061813
New-onset untreated rheumatoid arthrits	Bacterium ASF500	0.040061677
Crohn's disease(CD)	Bacterium ASF500	0.040060591
Ulcerative colitis	Bacterium ASF500	0.040059693
Systemic inflammatory response syndrome	Bacterium ASF500	0.040058671
Colorectal carcinoma	Bacterium ASF500	0.040058238
Systemic inflammatory response syndrome	Bacterium ASF500	0.040058228
Crohn's disease(CD)	Bacterium ASF500	0.04005815
Recurrent wheeze	Bacterium ASF500	0.040057946
Bacterial Vaginosis	Bacterium ASF500	0.040057608
Guttate psoriasis	Bacterium ASF500	0.040057224
Skin and mucosal infections	Bacterium ASF500	0.040057103
Allergic asthma	Bacterium ASF500	0.040056887
Gastro-oesophageal reflux	Bacterium ASF500	0.040056643
Clostridium difficile infection(CDI)	Bacterium ASF500	0.040056535
Allergy	Bacterium ASF500	0.040056358
Cystic fibrosis	Bacterium ASF500	0.04005594
Rheumatoid arthrits	Bacterium ASF500	0.040053569
Psoriasis	Bacterium ASF500	0.040053456
Irritable bowel syndrome(IBS)	Bacterium ASF500	0.040053213
New-onset untreated rheumatoid arthrits	Bacterium ASF500	0.040052526
Whipple's disease	Bacterium ASF500	0.040051745
Colorectal carcinoma	Bacterium ASF500	0.040051567
Eczema	Bacterium ASF500	0.040050421
Colon cancer	Bacterium ASF500	0.040049612
Atopic sensitisation	Bacterium ASF500	0.040046126
Constipation Irritable bowel syndrome(IBS)	Bacterium ASF500	0.040046046
Asthma	Bacterium ASF500	0.040045775
Whipple's disease	Bacterium ASF500	0.040045728
New-onset untreated rheumatoid arthrits	Bacterium ASF500	0.040045404
Atopic dermatitis	Bacterium ASF500	0.040043414
Liver cirrhosis	Bacterium ASF500	0.040043121
Ileal Crohn's disease(CD)	Bacterium ASF500	0.040041544
Type 2 diabetes	Bacterium ASF500	0.040040147
Constipation Irritable bowel syndrome(IBS)	Bacterium ASF500	0.040039484
Irritable bowel syndrome(IBS)	Bacterium ASF500	0.040038897
Skin and mucosal infections	Bacterium ASF500	0.040038353
Colon cancer	Bacterium ASF500	0.040037077
Atopic sensitisation	Bacterium ASF500	0.040034244
Type 1 diabetes	Bacterium ASF500	0.040032569
Clostridium difficile infection(CDI)	Bacterium ASF500	0.040031676
Cystic fibrosis	Bacterium ASF500	0.040031648
Atopy	Bacterium ASF500	0.040025299
Atopic sensitisation	Bacterium ASF500	0.040019245
Kidney stones	Bacterium ASF500	0.040010095
Psoriasis	Anaerofilum	0.039653517
Obesity	Bacterium ic1379	0.038817307
Liver cirrhosis	Bacterium ASF500	0.038359216
Psoriasis	Bacilli	0.036969838
Kidney stones	Bacterium ASF500	0.036575232
Skin and mucosal infections	Bacterium ASF500	0.036559957
Atopy	Bacterium ASF500	0.036555753
Atopy	Bacterium ASF500	0.036546444
Allergic asthma	Bacterium ASF500	0.036536565
Rheumatoid arthrits	Bacterium ASF500	0.036525644
Periodontal	Bacterium ASF500	0.036524799
Obesity	Bacterium ASF500	0.036494813
Ileal Crohn's disease(CD)	Bacterium ASF500	0.036490565
COPD	Bacterium ASF500	0.036486197
Obesity	Bacterium ASF500	0.036474187
Cystic fibrosis	Bacterium ASF500	0.036467346
Atopy	Bacterium ASF500	0.036467257
Diarrhea Irritable bowel syndrome(IBS)	Bacterium ASF500	0.036456137
Guttate psoriasis	Bacterium ASF500	0.036454066
Bacterial Vaginosis	Bacterium ASF500	0.036434073
Obesity	Bacterium ASF500	0.035912603
Periodontal	Bacterium MB7-1	0.035434619
Periodontal	Bacterium ASF500	0.035295596
Diarrhea Irritable bowel syndrome(IBS)	Bacterium ASF500	0.035042578
Gastro-oesophageal reflux	Bacterium ASF500	0.034704165
Inflammatory bowel disease(IBD)	Bacterium ASF500	0.034697537
Gastric and duodenal ulcer	Bacterium ASF500	0.034685116
Eczema	Bacterium ASF500	0.03466854
Atopic dermatitis	Bacterium ASF500	0.034540796
Guttate psoriasis	Bacterium ASF500	0.034491708
Constipation Irritable bowel syndrome(IBS)	Bacterium ASF500	0.034479169
Ulcerative colitis	Bacterium ASF500	0.034477595
Systemic inflammatory response syndrome	Bacterium ASF500	0.03417375
Skin and mucosal infections	Bacterium ASF500	0.034146954
Systemic inflammatory response syndrome	Bacterium ASF500	0.033986346
Whipple's disease	Bacterium ASF500	0.033954311
Obesity	Bacterium ASF500	0.033947671
Atopy	Bacterium ASF500	0.033945775
Gastric and duodenal ulcer	Bacterium ASF500	0.033944382
Colorectal carcinoma	Bacterium ASF500	0.033740202
Psoriasis	Bacterium ASF500	0.033737967
Allergy	Bacterium ASF500	0.033705411
Allergy	Bacterium ASF500	0.033704152
Clostridium difficile infection(CDI)	Bacterium ASF500	0.033560298
Psoriasis	Bacterium C15	0.033544777
Constipation Irritable bowel syndrome(IBS)	Bacterium ASF500	0.033523207
Inflammatory bowel disease(IBD)	Bacterium ASF500	0.033521824
Colorectal carcinoma	Bacterium ASF500	0.033520468
Allergic sensitization	Bacterium ASF500	0.033511704
Whipple's disease	Bacterium ASF500	0.033511057
Liver cirrhosis	Bacterium ASF500	0.033499584
Gastric and duodenal ulcer	Bacterium ASF500	0.032774741
Psoriasis	Bacterium G100VIII	0.032369733
Necrotizing Enterocolitis	Bacterium ASF500	0.032331173
Bacterial Vaginosis	Bacterium ASF500	0.03219143
Allergic asthma	Bacterium ASF500	0.032157164
Cystic fibrosis	Bacterium ASF500	0.031521682
Cystic fibrosis	Bacterium ASF500	0.031289834
Atopic dermatitis	Bacterium ic1292	0.030947857
Whipple's disease	Bacillus	0.030807023
Colorectal carcinoma	Bacillus	0.030776123
Allergic sensitization	Bacillus	0.030715672
Liver cirrhosis	Bacillus	0.030711335
Gastro-oesophageal reflux	Bacillus	0.0307001
Gastric and duodenal ulcer	Bacillus	0.030630143
Eczema	Bacillus	0.030593309
Inflammatory bowel disease(IBD)	Bacillus	0.030514899
Irritable bowel syndrome(IBS)	Aeromonadaceae	0.030281605
Atopic dermatitis	Bacterium ASF500	0.030197283
Rheumatoid arthrits	Bacterium ASF500	0.03001179
Ileal Crohn's disease(CD)	Bacterium ASF500	0.029574423
Obesity	Aggregatibacter	0.029168912
Eczema	Bacillus	0.029052704
New-onset untreated rheumatoid arthrits	Bacillus	0.029035768
Constipation Irritable bowel syndrome(IBS)	Bacillus	0.029030724
Crohn's disease(CD)	Bacillus	0.029028155
Allergy	Bacillus	0.029021907
Gastric and duodenal ulcer	Bacillus	0.029013411
Gastric and duodenal ulcer	Bacillus	0.029009119
Rheumatoid arthrits	Bacillus	0.028996722
Atopic dermatitis	Bacillus	0.028996342
Periodontal	Bacillus	0.028985767
COPD	Bacillus	0.028982328
Infectious colitis	Bacillus	0.028978618
Psoriasis	Bacillus	0.028971572
Colon cancer	Bacillus	0.028969454
Psoriasis	Bacillus	0.028968452
Necrotizing Enterocolitis	Bacillus	0.028960223
Kidney stones	Bacillus	0.028959308
Asthma	Bacillus	0.028941115
Crohn's disease(CD)	Bacillus	0.028935046
Colorectal carcinoma	Bacillus	0.028923351
Liver cirrhosis	Bacillus	0.028921238
Colon cancer	Bacillus	0.028910103
Recurrent wheeze	Bacillus	0.02890886
Crohn's disease(CD)	Bacillus	0.028906637
COPD	Bacillus	0.028901922
Atopic sensitisation	Bacterium ASF500	0.028453148
New-onset untreated rheumatoid arthrits	Actinobacillus	0.028296453
Inflammatory bowel disease(IBD)	Bacterium ASF500	0.028220238
Atopic dermatitis	Atopobium vaginae	0.028183649
Atopy	Alistipes putredinis	0.027999045
Asthma	Bacterium ASF500	0.027741987
Recurrent wheeze	Bacterium ASF500	0.027561684
Type 2 diabetes	Bacterium ASF500	0.027341497
Whipple's disease	Bacillus	0.027165124
Systemic inflammatory response syndrome	Bacillus	0.027161095
Obesity	Bacillus	0.02714948
Gastric and duodenal ulcer	Bacillus	0.027113742
Skin and mucosal infections	Bacterium B4C2-5	0.026747267
Psoriasis	Bacterium ic1292	0.026723079
Systemic inflammatory response syndrome	Bacterium B4C2-5	0.026670893
Infectious colitis	Bacterium ic1379	0.02649983
Psoriasis	Bacterium MB7-1	0.026394661
Periodontal	Actinobacillus	0.025877494
Type 1 diabetes	Bacterium G100VIII	0.025441039
Obesity	Acidobacteriaceae	0.025099238
Irritable bowel syndrome(IBS)	Bacterium MB7-1	0.025054519
Obesity	Bacterium ic1258	0.025029076
Irritable bowel syndrome(IBS)	Alistipes finegoldii	0.024923723
Obesity	Actinomyces	0.024920416
Atopy	Bacterium ic1214	0.024883011
Necrotizing Enterocolitis	Bacterium B4C2-5	0.024823071
Allergy	Bacillus	0.024651089
Type 1 diabetes	Bacillus	0.024649198
Crohn's disease(CD)	Bacillus	0.024641396
Ileal Crohn's disease(CD)	Bacillus	0.02463899
Atopy	Bacillus	0.024638777
Gastro-oesophageal reflux	Bacillus	0.024637464
Skin and mucosal infections	Bacillus	0.024637083
Gastric and duodenal ulcer	Bacillus	0.02463561
Constipation Irritable bowel syndrome(IBS)	Bacillus	0.024635555
Gastro-oesophageal reflux	Bacillus	0.024635537
Psoriasis	Bacillus	0.0246349
Irritable bowel syndrome(IBS)	Bacillus	0.024634169
Type 2 diabetes	Bacillus	0.024632489
Skin and mucosal infections	Bacillus	0.024632426
Colorectal carcinoma	Bacillus	0.024631848
Irritable bowel syndrome(IBS)	Bacillus	0.024631802
New-onset untreated rheumatoid arthrits	Bacillus	0.024630949
Clostridium difficile infection(CDI)	Bacillus	0.02462939
Recurrent wheeze	Bacillus	0.024629377
Type 1 diabetes	Bacillus	0.024628503
Colon cancer	Bacillus	0.024627109
Whipple's disease	Bacillus	0.024626748
Asthma	Bacillus	0.024626533
Allergic sensitization	Bacillus	0.024625883
Allergic sensitization	Bacillus	0.024625852
Atopic sensitisation	Bacillus	0.024625555
Clostridium difficile infection(CDI)	Bacillus	0.02462544
Whipple's disease	Bacillus	0.024624546
Skin and mucosal infections	Bacillus	0.024624052
Colorectal carcinoma	Bacillus	0.024623749
Eczema	Bacillus	0.024623714
New-onset untreated rheumatoid arthrits	Bacillus	0.024623635
Irritable bowel syndrome(IBS)	Bacillus	0.024623591
Eczema	Bacillus	0.024622322
Systemic inflammatory response syndrome	Bacillus	0.024622002
Atopic dermatitis	Bacillus	0.0246212
Irritable bowel syndrome(IBS)	Bacillus	0.024621101
Systemic inflammatory response syndrome	Bacillus	0.024620801
Liver cirrhosis	Bacillus	0.024620743
Bacterial Vaginosis	Bacillus	0.024620661
Rheumatoid arthrits	Bacillus	0.024619358
Systemic inflammatory response syndrome	Bacillus	0.024619213
Necrotizing Enterocolitis	Bacillus	0.024618506
Guttate psoriasis	Bacillus	0.024618318
Ulcerative colitis	Bacillus	0.024618296
Cystic fibrosis	Bacillus	0.024617135
Allergic sensitization	Bacillus	0.024617059
Atopy	Bacillus	0.024616913
Atopic sensitisation	Bacillus	0.02461662
Atopic sensitisation	Bacillus	0.024616314
Kidney stones	Bacillus	0.024616251
Type 2 diabetes	Bacillus	0.024615954
Eczema	Bacillus	0.024615531
Psoriasis	Bacillus	0.024615155
Skin and mucosal infections	Bacillus	0.024614928
Infectious colitis	Bacillus	0.024613337
Whipple's disease	Bacillus	0.024613291
Eczema	Bacillus	0.024612992
Periodontal	Bacillus	0.024612246
Diarrhea Irritable bowel syndrome(IBS)	Bacillus	0.024611826
Atopic sensitisation	Bacillus	0.024610839
Whipple's disease	Bacillus	0.024610717
Bacterial Vaginosis	Bacillus	0.024610714
COPD	Bacillus	0.024610665
Bacterial Vaginosis	Bacillus	0.024609747
Bacterial Vaginosis	Bacillus	0.024609508
Liver cirrhosis	Bacillus	0.024608799
Asthma	Bacillus	0.024608721
Constipation Irritable bowel syndrome(IBS)	Bacillus	0.024608672
Atopic dermatitis	Bacillus	0.024608271
Eczema	Bacillus	0.024607481
Crohn's disease(CD)	Bacillus	0.02460686
Colon cancer	Bacillus	0.024606726
Ulcerative colitis	Bacillus	0.024606558
Diarrhea Irritable bowel syndrome(IBS)	Bacillus	0.024605514
Allergy	Bacillus	0.02460482
Colon cancer	Bacillus	0.024604624
Gastro-oesophageal reflux	Bacillus	0.024604463
Recurrent wheeze	Bacillus	0.02460446
Type 1 diabetes	Bacillus	0.024604364
Eczema	Bacillus	0.024604126
Type 1 diabetes	Bacillus	0.024603977
Obesity	Bacillus	0.024603941
Systemic inflammatory response syndrome	Bacillus	0.024603444
Whipple's disease	Bacillus	0.024602622
Atopy	Bacillus	0.024602396
Ulcerative colitis	Bacillus	0.02460225
Clostridium difficile infection(CDI)	Bacillus	0.024601954
Obesity	Bacillus	0.024601807
Guttate psoriasis	Bacillus	0.024601773
Necrotizing Enterocolitis	Bacillus	0.024600948
Gastric and duodenal ulcer	Bacillus	0.024600494
Cystic fibrosis	Bacillus	0.024600357
New-onset untreated rheumatoid arthrits	Bacillus	0.024599492
Allergic asthma	Bacillus	0.024598328
Gastro-oesophageal reflux	Bacillus	0.02459808
Systemic inflammatory response syndrome	Bacillus	0.024597583
Ileal Crohn's disease(CD)	Bacillus	0.024597248
Crohn's disease(CD)	Bacillus	0.024596315
Atopic sensitisation	Bacillus	0.024596163
Ileal Crohn's disease(CD)	Bacillus	0.024595687
Cystic fibrosis	Bacillus	0.024594705
Allergic asthma	Bacillus	0.024594493
Type 2 diabetes	Bacillus	0.024594094
Gastro-oesophageal reflux	Bacillus	0.024593309
Allergy	Bacillus	0.024593273
Allergic asthma	Bacillus	0.024592465
Gastro-oesophageal reflux	Bacillus	0.024592362
Constipation Irritable bowel syndrome(IBS)	Bacillus	0.024589953
Clostridium difficile infection(CDI)	Bacillus	0.024589951
Recurrent wheeze	Bacillus	0.024589779
Atopic dermatitis	Bacillus	0.024589347
Type 2 diabetes	Bacillus	0.024589025
Kidney stones	Bacillus	0.024588737
Inflammatory bowel disease(IBD)	Bacillus	0.024588095
Asthma	Bacillus	0.024587941
Type 1 diabetes	Bacillus	0.024586944
Bacterial Vaginosis	Bacillus	0.024585156
Rheumatoid arthrits	Bacillus	0.024584783
Atopic dermatitis	Bacillus	0.024584513
Necrotizing Enterocolitis	Bacillus	0.024582829
Recurrent wheeze	Bacillus	0.024582371
Ulcerative colitis	Bacillus	0.024582298
Asthma	Bacillus	0.024581471
Allergic asthma	Bacillus	0.024581149
Cystic fibrosis	Bacillus	0.024580325
Colon cancer	Bacillus	0.024571186
Kidney stones	Bacillus	0.024568017
Diarrhea Irritable bowel syndrome(IBS)	Bacillus	0.024551389
Asthma	Bacterium ic1214	0.024428235
Type 2 diabetes	Actinobacillus	0.024380306
Atopy	Alcaligenaceae	0.024235992
Atopy	Bacterium ic1391	0.024141526
Diarrhea Irritable bowel syndrome(IBS)	Bacillus	0.023907239
Ileal Crohn's disease(CD)	Bacterium ASF500	0.023746322
Psoriasis	Anaerotruncus	0.023724295
Psoriasis	Acinetobacter	0.023724273
Psoriasis	Acetonema	0.023724214
Psoriasis	Anaerovorax	0.023723899
Psoriasis	Bacterium ic1296	0.023707688
Atopy	Bacillus	0.023644974
Atopy	Bacillus	0.02364493
Atopy	Bacillus	0.02364492
Diarrhea Irritable bowel syndrome(IBS)	Bacillus	0.023644899
Kidney stones	Bacillus	0.023644892
Rheumatoid arthrits	Bacillus	0.023644879
COPD	Bacillus	0.023644874
Skin and mucosal infections	Bacillus	0.023644858
Obesity	Bacillus	0.023644847
Bacterial Vaginosis	Bacillus	0.023644822
Obesity	Bacillus	0.023644813
Guttate psoriasis	Bacillus	0.023644809
Periodontal	Bacillus	0.023644792
Ileal Crohn's disease(CD)	Bacillus	0.023644789
Cystic fibrosis	Bacillus	0.023644666
Allergic asthma	Bacillus	0.023644589
Atopy	Bacillus	0.023619727
Inflammatory bowel disease(IBD)	Bacillus	0.02346443
Colorectal carcinoma	Bacillus	0.023438237
Necrotizing Enterocolitis	Bacillus	0.023368729
Psoriasis	Bacillus	0.023186627
Atopic dermatitis	Bacillus	0.023156396
Type 2 diabetes	Bacillus	0.023142653
Type 1 diabetes	Bacillus	0.023135242
Asthma	Bacillus	0.023127287
Colorectal carcinoma	Bacillus	0.02312664
Recurrent wheeze	Bacillus	0.023120114
Skin and mucosal infections	Bacillus	0.023116063
Allergic sensitization	Bacillus	0.023093594
Rheumatoid arthrits	Bacillus	0.023079714
Psoriasis	Bacterium 08.96.4	0.023075124
Allergy	Bacillus	0.023071387
Allergy	Bacillus	0.023071132
Irritable bowel syndrome(IBS)	Bacillus	0.023064829
Constipation Irritable bowel syndrome(IBS)	Bacillus	0.023018605
Atopic sensitisation	Bacillus	0.023015345
Atopic sensitisation	Bacillus	0.023007502
Guttate psoriasis	Bacillus	0.02300611
Crohn's disease(CD)	Bacillus	0.023004047
Ulcerative colitis	Bacillus	0.023002325
New-onset untreated rheumatoid arthrits	Bacillus	0.022999037
Clostridium difficile infection(CDI)	Bacillus	0.022995579
Inflammatory bowel disease(IBD)	Bacillus	0.022937303
Constipation Irritable bowel syndrome(IBS)	Bacillus	0.022935581
Psoriasis	Bacterium ic1311	0.022925755
Systemic inflammatory response syndrome	Bacillus	0.02280988
Skin and mucosal infections	Bacillus	0.022794332
Psoriasis	Akkermansia	0.022748517
Colorectal carcinoma	Bacterium Ba2	0.022461216
Psoriasis	Alistipes finegoldii	0.02244655
Colorectal carcinoma	Bacterium mpn-isolate group 19	0.022426684
Irritable bowel syndrome(IBS)	Bacterium ASF500	0.022412541
Psoriasis	Aerococcus	0.022401955
Psoriasis	Atopobium	0.02239747
Infectious colitis	Bacterium ASF500	0.022379248
Psoriasis	Alistipes	0.022336122
Psoriasis	Bacillaceae	0.022326412
Psoriasis	Bacterium ic1214	0.022313925
Periodontal	Bacterium ic1391	0.022302836
Psoriasis	Atopobium vaginae	0.021800705
Guttate psoriasis	Bacterium ic1379	0.021648148
Psoriasis	Aeromonadaceae	0.021475565
Infectious colitis	Alistipes	0.021037864
Irritable bowel syndrome(IBS)	Bacterium ASF500	0.020759133
COPD	Bacillus	0.020608298
Allergy	Bacillus	0.020566772
Allergic sensitization	Bacillus	0.020218885
Bacterial Vaginosis	Bacillus	0.020033181
Allergic asthma	Bacillus	0.020030897
Inflammatory bowel disease(IBD)	Bacillus	0.020020078
Cystic fibrosis	Bacillus	0.020009297
Ulcerative colitis	Bacillus	0.019956814
Psoriasis	Aggregatibacter	0.019649264
Ulcerative colitis	Aerococcus	0.019589833
Psoriasis	Aggregatibacter	0.019585787
Obesity	Alcaligenaceae	0.019466305
Allergy	Alteromonadaceae	0.019369367
Allergy	Alteromonadaceae	0.019368591
Cystic fibrosis	Bacillus	0.019332235
Gastric and duodenal ulcer	Bacillus	0.019305318
Type 1 diabetes	Acinetobacter	0.018768693
Type 1 diabetes	Acetonema	0.018754369
Type 1 diabetes	Anaerovorax	0.018745953
Type 1 diabetes	Anaerotruncus	0.018744687
Skin and mucosal infections	Alteromonadaceae	0.018705019
Systemic inflammatory response syndrome	Alteromonadaceae	0.018704139
Necrotizing Enterocolitis	Bacillus	0.018640657
Type 1 diabetes	Alistipes	0.018622457
Type 1 diabetes	Aerococcus	0.018552835
Type 1 diabetes	Actinomyces	0.018439238
Type 1 diabetes	Bacterium ic1258	0.018439184
Type 1 diabetes	Acidobacteriaceae	0.018439161
Constipation Irritable bowel syndrome(IBS)	Bacillus	0.018386313
Diarrhea Irritable bowel syndrome(IBS)	Bacillus	0.018378003
Type 1 diabetes	Bacterium Ba2	0.018354389
Type 1 diabetes	Bacterium 08.96.4	0.018354269
Type 1 diabetes	Bacterium mpn-isolate group 19	0.018354006
Type 1 diabetes	Akkermansia	0.018353766
Type 1 diabetes	Atopobium	0.018311295
Type 1 diabetes	Bacillaceae	0.018303825
COPD	Bacterium ic1379	0.018273641
Necrotizing Enterocolitis	Aeromonadaceae	0.018214146
Colorectal carcinoma	Aeromonadaceae	0.017989164
Inflammatory bowel disease(IBD)	Aeromonadaceae	0.017858133
Constipation Irritable bowel syndrome(IBS)	Aeromonadaceae	0.017500237
Eczema	Aeromonadaceae	0.017491704
Psoriasis	Aeromonadaceae	0.017477256
Crohn's disease(CD)	Aeromonadaceae	0.017472266
Psoriasis	Aeromonadaceae	0.01746262
Rheumatoid arthrits	Aeromonadaceae	0.017449099
Infectious colitis	Aeromonadaceae	0.017446262
Colon cancer	Aeromonadaceae	0.017445362
Recurrent wheeze	Aeromonadaceae	0.017444686
Asthma	Aeromonadaceae	0.01743735
Periodontal	Aeromonadaceae	0.017428792
Crohn's disease(CD)	Aeromonadaceae	0.017428771
COPD	Aeromonadaceae	0.017423427
Necrotizing Enterocolitis	Aeromonadaceae	0.017421165
Allergy	Aeromonadaceae	0.017416946
Colorectal carcinoma	Aeromonadaceae	0.017407724
New-onset untreated rheumatoid arthrits	Aeromonadaceae	0.017399388
Liver cirrhosis	Aeromonadaceae	0.017396162
Colon cancer	Aeromonadaceae	0.017385184
Gastric and duodenal ulcer	Aeromonadaceae	0.017382966
Atopic dermatitis	Aeromonadaceae	0.017381577
COPD	Aeromonadaceae	0.017365478
Gastric and duodenal ulcer	Aeromonadaceae	0.017364566
Kidney stones	Aeromonadaceae	0.017346534
Crohn's disease(CD)	Aeromonadaceae	0.017322103
Ileal Crohn's disease(CD)	Alistipes putredinis	0.01724627
Type 1 diabetes	Anaerostipes	0.017165428
Type 1 diabetes	Bacterium ic1311	0.017155516
Type 1 diabetes	Bacterium ic1296	0.017125725
Rheumatoid arthrits	Bacillus	0.017105948
Type 1 diabetes	Anaerofilum	0.017055
Systemic inflammatory response syndrome	Aeromonadaceae	0.016732837
Psoriasis	Alcaligenaceae	0.016730697
Psoriasis	Aeromonadaceae	0.016725397
Whipple's disease	Aeromonadaceae	0.016701984
Atopy	Acidobacteriaceae	0.016698243
Atopy	Bacterium ic1258	0.016697962
Atopy	Actinomyces	0.016697938
Obesity	Aeromonadaceae	0.01669626
Gastric and duodenal ulcer	Aeromonadaceae	0.016694377
Skin and mucosal infections	Aeromonadaceae	0.016646972
Psoriasis	Bacterium G100VIII	0.016623299
Systemic inflammatory response syndrome	Aeromonadaceae	0.016593473
Atopy	Anaerostipes	0.016579784
Ileal Crohn's disease(CD)	Bacillus	0.016553795
Inflammatory bowel disease(IBD)	Bacillus	0.01655244
Allergic sensitization	Aeromonadaceae	0.016543065
Recurrent wheeze	Aeromonadaceae	0.01654094
Liver cirrhosis	Aeromonadaceae	0.016540168
Atopy	Acinetobacter	0.016536537
Atopy	Acetonema	0.01653645
Atopy	Anaerovorax	0.016536411
Atopy	Anaerotruncus	0.016536404
Cystic fibrosis	Aeromonadaceae	0.016532191
Type 2 diabetes	Aeromonadaceae	0.016531266
Allergy	Aeromonadaceae	0.016530775
Bacterial Vaginosis	Aeromonadaceae	0.01653057
Bacterial Vaginosis	Aeromonadaceae	0.016529788
Gastro-oesophageal reflux	Aeromonadaceae	0.016528807
Crohn's disease(CD)	Aeromonadaceae	0.016528337
Colon cancer	Aeromonadaceae	0.016527338
Atopic dermatitis	Aeromonadaceae	0.016527177
Whipple's disease	Aeromonadaceae	0.016527061
Irritable bowel syndrome(IBS)	Aeromonadaceae	0.016526681
Rheumatoid arthrits	Aeromonadaceae	0.016526448
Gastric and duodenal ulcer	Aeromonadaceae	0.016526055
Psoriasis	Aeromonadaceae	0.016525145
Allergic sensitization	Aeromonadaceae	0.016522257
Clostridium difficile infection(CDI)	Aeromonadaceae	0.016522021
Inflammatory bowel disease(IBD)	Aeromonadaceae	0.016521154
Bacterial Vaginosis	Aeromonadaceae	0.016520649
Constipation Irritable bowel syndrome(IBS)	Aeromonadaceae	0.016520631
Atopy	Aeromonadaceae	0.016519462
Clostridium difficile infection(CDI)	Aeromonadaceae	0.016519113
Ulcerative colitis	Aeromonadaceae	0.016518766
Type 1 diabetes	Aeromonadaceae	0.016518422
Ileal Crohn's disease(CD)	Aeromonadaceae	0.016518083
Allergic asthma	Aeromonadaceae	0.016517819
Kidney stones	Aeromonadaceae	0.016517658
Liver cirrhosis	Aeromonadaceae	0.016517546
Diarrhea Irritable bowel syndrome(IBS)	Aeromonadaceae	0.016517444
Allergic sensitization	Aeromonadaceae	0.016516837
Ileal Crohn's disease(CD)	Aeromonadaceae	0.016516656
Clostridium difficile infection(CDI)	Aeromonadaceae	0.016516339
Gastro-oesophageal reflux	Aeromonadaceae	0.016516083
Gastro-oesophageal reflux	Aeromonadaceae	0.016515938
Systemic inflammatory response syndrome	Aeromonadaceae	0.016515587
Gastro-oesophageal reflux	Aeromonadaceae	0.016515293
Gastric and duodenal ulcer	Aeromonadaceae	0.01651483
Eczema	Aeromonadaceae	0.01651478
Type 2 diabetes	Aeromonadaceae	0.01651476
Colorectal carcinoma	Aeromonadaceae	0.016514363
Ulcerative colitis	Aeromonadaceae	0.016514072
Type 1 diabetes	Aeromonadaceae	0.016513259
Atopic dermatitis	Aeromonadaceae	0.016513139
Ileal Crohn's disease(CD)	Aeromonadaceae	0.01651298
Colorectal carcinoma	Aeromonadaceae	0.016512597
Allergic sensitization	Aeromonadaceae	0.016512404
Recurrent wheeze	Aeromonadaceae	0.016512268
Liver cirrhosis	Aeromonadaceae	0.016512206
Necrotizing Enterocolitis	Aeromonadaceae	0.016511622
New-onset untreated rheumatoid arthrits	Aeromonadaceae	0.016511338
Systemic inflammatory response syndrome	Aeromonadaceae	0.01651129
Cystic fibrosis	Aeromonadaceae	0.016511282
Ulcerative colitis	Aeromonadaceae	0.016510904
Gastro-oesophageal reflux	Aeromonadaceae	0.016510819
Atopic sensitisation	Aeromonadaceae	0.01651068
Whipple's disease	Aeromonadaceae	0.016510419
Eczema	Aeromonadaceae	0.016509407
Whipple's disease	Aeromonadaceae	0.016508395
Guttate psoriasis	Aeromonadaceae	0.0165078
Bacterial Vaginosis	Aeromonadaceae	0.016507344
Systemic inflammatory response syndrome	Aeromonadaceae	0.016507102
Allergy	Aeromonadaceae	0.016507079
Allergic asthma	Aeromonadaceae	0.016506017
Whipple's disease	Aeromonadaceae	0.016504672
Clostridium difficile infection(CDI)	Aeromonadaceae	0.016504667
Periodontal	Aeromonadaceae	0.016503453
Atopic sensitisation	Aeromonadaceae	0.016503101
Guttate psoriasis	Aeromonadaceae	0.016502914
Skin and mucosal infections	Aeromonadaceae	0.016502862
Colon cancer	Aeromonadaceae	0.016502664
Gastro-oesophageal reflux	Aeromonadaceae	0.016501603
Atopy	Aeromonadaceae	0.016501123
Rheumatoid arthrits	Aeromonadaceae	0.01650103
Constipation Irritable bowel syndrome(IBS)	Bacterium 08.96.4	0.016500603
Type 1 diabetes	Aeromonadaceae	0.01650041
Constipation Irritable bowel syndrome(IBS)	Bacterium Ba2	0.016499659
Asthma	Aeromonadaceae	0.016499543
Systemic inflammatory response syndrome	Aeromonadaceae	0.016498963
Crohn's disease(CD)	Aeromonadaceae	0.016498242
Type 1 diabetes	Aeromonadaceae	0.016497912
Type 2 diabetes	Aeromonadaceae	0.016496591
Skin and mucosal infections	Aeromonadaceae	0.016496418
Diarrhea Irritable bowel syndrome(IBS)	Aeromonadaceae	0.016495544
Skin and mucosal infections	Aeromonadaceae	0.016494688
Allergic asthma	Aeromonadaceae	0.016494064
Type 1 diabetes	Aeromonadaceae	0.016493628
Asthma	Aeromonadaceae	0.016493602
New-onset untreated rheumatoid arthrits	Aeromonadaceae	0.016493288
Constipation Irritable bowel syndrome(IBS)	Bacterium mpn-isolate group 19	0.016493117
Atopic sensitisation	Aeromonadaceae	0.01649307
Asthma	Aeromonadaceae	0.016491646
Atopic sensitisation	Aeromonadaceae	0.016491427
Constipation Irritable bowel syndrome(IBS)	Aeromonadaceae	0.01649127
Colon cancer	Aeromonadaceae	0.016491187
Bacterial Vaginosis	Aeromonadaceae	0.016490941
Recurrent wheeze	Aeromonadaceae	0.016490685
Allergy	Aeromonadaceae	0.016490198
Eczema	Aeromonadaceae	0.016489929
Diarrhea Irritable bowel syndrome(IBS)	Aeromonadaceae	0.016489676
Constipation Irritable bowel syndrome(IBS)	Aeromonadaceae	0.016489013
Atopic sensitisation	Aeromonadaceae	0.016488848
COPD	Aeromonadaceae	0.016488836
Obesity	Aeromonadaceae	0.01648837
Necrotizing Enterocolitis	Aeromonadaceae	0.016487488
Eczema	Aeromonadaceae	0.016487439
Atopy	Aeromonadaceae	0.016486708
Necrotizing Enterocolitis	Aeromonadaceae	0.016486682
Irritable bowel syndrome(IBS)	Aeromonadaceae	0.016486554
Type 2 diabetes	Aeromonadaceae	0.016486551
Colon cancer	Aeromonadaceae	0.016486492
Eczema	Aeromonadaceae	0.016486361
Whipple's disease	Aeromonadaceae	0.016485658
Whipple's disease	Aeromonadaceae	0.016485103
Cystic fibrosis	Aeromonadaceae	0.016483621
Cystic fibrosis	Aeromonadaceae	0.016483577
Psoriasis	Aeromonadaceae	0.016483463
Irritable bowel syndrome(IBS)	Aeromonadaceae	0.016483266
Asthma	Aeromonadaceae	0.016482782
Ulcerative colitis	Aeromonadaceae	0.01648264
Colorectal carcinoma	Aeromonadaceae	0.016482255
Crohn's disease(CD)	Aeromonadaceae	0.016482074
Allergic asthma	Aeromonadaceae	0.01648056
Kidney stones	Aeromonadaceae	0.016480327
Atopic dermatitis	Aeromonadaceae	0.016479842
Skin and mucosal infections	Aeromonadaceae	0.016478456
Colorectal carcinoma	Aeromonadaceae	0.016477247
Atopic dermatitis	Aeromonadaceae	0.016476972
Irritable bowel syndrome(IBS)	Aeromonadaceae	0.016476948
Kidney stones	Aeromonadaceae	0.016476901
New-onset untreated rheumatoid arthrits	Aeromonadaceae	0.016475941
Infectious colitis	Aeromonadaceae	0.016474691
Systemic inflammatory response syndrome	Aeromonadaceae	0.016473033
Recurrent wheeze	Aeromonadaceae	0.016472497
Inflammatory bowel disease(IBD)	Aeromonadaceae	0.016467645
Atopic dermatitis	Aeromonadaceae	0.016467327
Eczema	Aeromonadaceae	0.016462491
Obesity	Aeromonadaceae	0.016461615
Constipation Irritable bowel syndrome(IBS)	Aeromonadaceae	0.016457352
Psoriasis	Bacterium ic1379	0.01644856
Type 2 diabetes	Aeromonadaceae	0.016439337
Allergic sensitization	Bacillus	0.016412368
Clostridium difficile infection(CDI)	Aeromonadaceae	0.016390236
Allergy	Aeromonadaceae	0.016385528
Allergy	Aeromonadaceae	0.016382943
Infectious colitis	Alistipes putredinis	0.016354386
Gastric and duodenal ulcer	Aeromonadaceae	0.016328568
Inflammatory bowel disease(IBD)	Aeromonadaceae	0.016328373
Gastro-oesophageal reflux	Aeromonadaceae	0.01631941
Eczema	Aeromonadaceae	0.016314747
New-onset untreated rheumatoid arthrits	Aeromonadaceae	0.016309906
Crohn's disease(CD)	Aeromonadaceae	0.016304503
Atopic sensitisation	Aeromonadaceae	0.016302287
Atopic sensitisation	Aeromonadaceae	0.016297983
Liver cirrhosis	Bacterium B4C2-5	0.016209681
Diarrhea Irritable bowel syndrome(IBS)	Aeromonadaceae	0.016077167
Guttate psoriasis	Aeromonadaceae	0.016041598
Ulcerative colitis	Aeromonadaceae	0.016031514
Constipation Irritable bowel syndrome(IBS)	Aeromonadaceae	0.016016519
Irritable bowel syndrome(IBS)	Bacillus	0.016004106
Periodontal	Bacillus	0.016003462
Infectious colitis	Aerococcus	0.015812548
COPD	Bacterium Ba2	0.015782458
COPD	Bacterium 08.96.4	0.015782394
COPD	Bacterium mpn-isolate group 19	0.015778308
COPD	Acidobacteriaceae	0.015677409
COPD	Bacterium ic1258	0.015677396
COPD	Actinomyces	0.015677358
COPD	Akkermansia	0.015665612
Inflammatory bowel disease(IBD)	Bacillus	0.015657942
COPD	Atopobium	0.015623537
COPD	Aerococcus	0.015595933
Infectious colitis	Bacterium 08.96.4	0.015595379
Infectious colitis	Bacterium Ba2	0.015595103
Infectious colitis	Bacterium mpn-isolate group 19	0.01559012
COPD	Bacillaceae	0.015589954
COPD	Alistipes	0.01557431
Psoriasis	Bacterium C15	0.015567487
Inflammatory bowel disease(IBD)	Aeromonadaceae	0.015541551
Obesity	Bacillus	0.015487197
Infectious colitis	Bacillaceae	0.01533224
Infectious colitis	Acinetobacter	0.015310489
Infectious colitis	Bacillaceae	0.015304357
Infectious colitis	Acetonema	0.015296219
Infectious colitis	Anaerovorax	0.015287836
Infectious colitis	Anaerotruncus	0.015286575
Infectious colitis	Atopobium	0.015260494
Ileal Crohn's disease(CD)	Bacterium ASF500	0.015030189
Irritable bowel syndrome(IBS)	Alcaligenaceae	0.015006729
Infectious colitis	Akkermansia	0.014927926
Infectious colitis	Actinomyces	0.014913801
Infectious colitis	Bacterium ic1258	0.014913761
Infectious colitis	Acidobacteriaceae	0.014913723
Infectious colitis	Bacterium Ba2	0.01489417
Infectious colitis	Bacterium mpn-isolate group 19	0.014892688
Infectious colitis	Bacterium 08.96.4	0.014892182
Colon cancer	Bacterium ic1214	0.014839667
Irritable bowel syndrome(IBS)	Bacterium ic1391	0.014835052
Allergic sensitization	Aeromonadaceae	0.014828552
Kidney stones	Aeromonadaceae	0.014828471
Kidney stones	Aeromonadaceae	0.014828469
Colon cancer	Aeromonadaceae	0.014828376
Periodontal	Aeromonadaceae	0.014828368
Infectious colitis	Aeromonadaceae	0.014828344
COPD	Aeromonadaceae	0.014828337
Allergy	Aeromonadaceae	0.014828334
Allergic asthma	Aeromonadaceae	0.014828309
Atopy	Aeromonadaceae	0.014828302
Crohn's disease(CD)	Aeromonadaceae	0.014828279
Atopic dermatitis	Aeromonadaceae	0.014828261
Infectious colitis	Aeromonadaceae	0.01482821
Gastro-oesophageal reflux	Aeromonadaceae	0.014828117
Rheumatoid arthrits	Aeromonadaceae	0.014828078
Gastric and duodenal ulcer	Aeromonadaceae	0.014827966
Bacterial Vaginosis	Aeromonadaceae	0.014827927
Colorectal carcinoma	Aeromonadaceae	0.014827901
Cystic fibrosis	Aeromonadaceae	0.014827852
COPD	Bacterium ic1296	0.014808545
Colorectal carcinoma	Aggregatibacter	0.014799997
COPD	Anaerofilum	0.014762863
COPD	Anaerostipes	0.014661195
Clostridium difficile infection(CDI)	Aggregatibacter	0.014546481
Periodontal	Aerococcus	0.01450225
Psoriasis	Anaerofilum	0.014476875
Periodontal	Bacillaceae	0.014448363
Infectious colitis	Bacterium ic1292	0.014445603
Atopic dermatitis	Aggregatibacter	0.014432275
Periodontal	Acinetobacter	0.014402737
Periodontal	Acetonema	0.014388544
Periodontal	Anaerovorax	0.014380207
Periodontal	Anaerotruncus	0.014378952
Colorectal carcinoma	Bacterium ic1296	0.014323641
Psoriasis	Bacterium ic1391	0.014309858
Type 1 diabetes	Actinobacteria	0.014125997
Infectious colitis	Bacterium ic1311	0.014049711
Periodontal	Bacterium 08.96.4	0.014040811
Periodontal	Bacterium Ba2	0.014040811
Periodontal	Bacterium mpn-isolate group 19	0.014039784
COPD	Aeromonadaceae	0.013997834
Periodontal	Acidobacteriaceae	0.013960558
Periodontal	Bacterium ic1258	0.013960455
Periodontal	Actinomyces	0.013960449
Periodontal	Akkermansia	0.013921172
Infectious colitis	Bacillus	0.013912789
Periodontal	Atopobium	0.013912026
COPD	Bacterium ic1292	0.013911779
Infectious colitis	Bacterium ic1296	0.013902258
Irritable bowel syndrome(IBS)	Aeromonadaceae	0.013894396
Asthma	Aeromonadaceae	0.013889726
Ulcerative colitis	Bacterium MB7-1	0.013885237
Infectious colitis	Anaerostipes	0.0138705
Recurrent wheeze	Aeromonadaceae	0.013868295
Skin and mucosal infections	Aeromonadaceae	0.013859282
Type 1 diabetes	Aeromonadaceae	0.013854454
Allergic sensitization	Aeromonadaceae	0.013850549
Infectious colitis	Anaerofilum	0.013849232
COPD	Bacterium MB7-1	0.013846188
Periodontal	Alistipes	0.01383638
Rheumatoid arthrits	Aeromonadaceae	0.013814813
Allergy	Aeromonadaceae	0.013787356
COPD	Bacilli	0.013782696
Ulcerative colitis	Bacilli	0.013702129
Irritable bowel syndrome(IBS)	Bacillus	0.013684132
COPD	Bacterium ic1311	0.013552747
Colorectal carcinoma	Bacterium ic1311	0.013535955
Cystic fibrosis	Aeromonadaceae	0.013481769
Colorectal carcinoma	Akkermansia	0.013420041
Type 2 diabetes	Bacillus	0.013411701
Ulcerative colitis	Atopobium	0.013408119
Rheumatoid arthrits	Aeromonadaceae	0.013273178
New-onset untreated rheumatoid arthrits	Bacillus	0.013253587
Ulcerative colitis	Bacillaceae	0.013178768
Periodontal	Anaerostipes	0.013120069
Ulcerative colitis	Alistipes	0.013106043
Periodontal	Bacterium ic1296	0.013104134
Colorectal carcinoma	Aerococcus	0.013097428
Colorectal carcinoma	Atopobium	0.013093082
Diarrhea Irritable bowel syndrome(IBS)	Alteromonadaceae	0.013054833
Colorectal carcinoma	Alistipes	0.01303774
Colorectal carcinoma	Bacillaceae	0.013029379
Ulcerative colitis	Acidobacteriaceae	0.012980124
Ulcerative colitis	Actinomyces	0.0129801
Ulcerative colitis	Bacterium ic1258	0.012980098
Ulcerative colitis	Bacterium ic1311	0.012979897
Periodontal	Bacilli	0.012971136
Ulcerative colitis	Bacterium Ba2	0.012934325
Ulcerative colitis	Bacterium 08.96.4	0.012933897
Ulcerative colitis	Bacterium mpn-isolate group 19	0.012932842
Cystic fibrosis	Aeromonadaceae	0.012894141
Ulcerative colitis	Anaerostipes	0.012850589
Ulcerative colitis	Akkermansia	0.012817698
Necrotizing Enterocolitis	Aeromonadaceae	0.01280246
Psoriasis	Bacilli	0.012765715
Guttate psoriasis	Bacillus	0.012734504
Ulcerative colitis	Anaerotruncus	0.012580039
Ulcerative colitis	Acinetobacter	0.012580004
Ulcerative colitis	Acetonema	0.012579932
Ulcerative colitis	Anaerovorax	0.012579856
Allergic asthma	Aeromonadaceae	0.012558735
Obesity	Aeromonadaceae	0.01253768
Bacterial Vaginosis	Aeromonadaceae	0.012522202
Allergic sensitization	Aeromonadaceae	0.012338258
COPD	Actinobacteria	0.012126881
Ulcerative colitis	Bacterium ic1296	0.012081167
Ulcerative colitis	Anaerofilum	0.012018706
Type 2 diabetes	Aeromonadaceae	0.01200438
COPD	Alistipes finegoldii	0.0119395
Irritable bowel syndrome(IBS)	Aeromonadaceae	0.01187046
Type 1 diabetes	Alteromonadaceae	0.011859722
Periodontal	Aeromonadaceae	0.011847052
Constipation Irritable bowel syndrome(IBS)	Aerococcus	0.011802673
Infectious colitis	Actinobacteria	0.011779025
Periodontal	Bacterium ic1311	0.011722563
Periodontal	Aeromonadaceae	0.011719031
Obesity	Actinobacteria	0.011704393
Ulcerative colitis	Bacterium ic1292	0.011689868
Colorectal carcinoma	Bacterium G100VIII	0.011666254
Gastric and duodenal ulcer	Actinobacteria	0.011649998
COPD	Alteromonadaceae	0.011627658
Obesity	Aerococcus	0.011601372
Constipation Irritable bowel syndrome(IBS)	Akkermansia	0.011558161
Constipation Irritable bowel syndrome(IBS)	Alistipes	0.011547652
Whipple's disease	Actinobacteria	0.011541392
Allergic asthma	Aeromonadaceae	0.011439194
Asthma	Bacillus	0.011415219
Liver cirrhosis	Aeromonadaceae	0.011403408
Systemic inflammatory response syndrome	Actinobacteria	0.011393136
COPD	Aeromonadaceae	0.011393021
Guttate psoriasis	Aeromonadaceae	0.011367462
Clostridium difficile infection(CDI)	Aeromonadaceae	0.011361816
Obesity	Akkermansia	0.011352855
Obesity	Bacterium Ba2	0.011316875
Obesity	Bacterium 08.96.4	0.01131677
Obesity	Bacterium mpn-isolate group 19	0.011312422
Colorectal carcinoma	Aeromonadaceae	0.011300383
Obesity	Actinomyces	0.011255108
Obesity	Bacterium ic1258	0.011255098
Obesity	Acidobacteriaceae	0.011255035
Obesity	Alistipes	0.011226051
Obesity	Bacillaceae	0.011199345
Constipation Irritable bowel syndrome(IBS)	Atopobium	0.011175632
Constipation Irritable bowel syndrome(IBS)	Bacterium ic1296	0.011146691
Obesity	Atopobium	0.011117327
Ileal Crohn's disease(CD)	Aeromonadaceae	0.01110823
Diarrhea Irritable bowel syndrome(IBS)	Aeromonadaceae	0.011058062
Guttate psoriasis	Alteromonadaceae	0.011051557
Ulcerative colitis	Alteromonadaceae	0.011050994
Constipation Irritable bowel syndrome(IBS)	Alteromonadaceae	0.011049701
Obesity	Acinetobacter	0.011042204
Obesity	Acetonema	0.011042193
Obesity	Anaerovorax	0.011042187
Obesity	Anaerotruncus	0.011042186
Atopic dermatitis	Bacterium ic1311	0.011004774
COPD	Bacterium ic1214	0.010977607
COPD	Alcaligenaceae	0.010945469
Asthma	Aeromonadaceae	0.010915769
Atopic dermatitis	Alistipes	0.010889728
Constipation Irritable bowel syndrome(IBS)	Bacterium ic1311	0.010882789
Necrotizing Enterocolitis	Bacillus	0.010854725
Obesity	Actinobacteria	0.01083323
Infectious colitis	Acidobacteriaceae	0.010830878
Infectious colitis	Actinomyces	0.010818627
Infectious colitis	Bacterium ic1258	0.010791687
Atopic dermatitis	Acidobacteriaceae	0.01077997
Atopic dermatitis	Bacterium ic1258	0.010779912
Atopic dermatitis	Actinomyces	0.010779909
Colorectal carcinoma	Bacterium C15	0.010770703
Obesity	Anaerostipes	0.010686051
Obesity	Bacterium ic1296	0.010657732
Atopic dermatitis	Bacterium 08.96.4	0.010653269
Atopic dermatitis	Bacterium Ba2	0.010653043
Atopic dermatitis	Bacterium mpn-isolate group 19	0.010649348
Atopic dermatitis	Atopobium	0.010630609
Recurrent wheeze	Aeromonadaceae	0.010576896
Periodontal	Actinobacteria	0.010564872
Atopic dermatitis	Akkermansia	0.010543622
Atopic dermatitis	Aerococcus	0.010480399
Ulcerative colitis	Actinobacteria	0.010466082
Atopic dermatitis	Bacillaceae	0.01042882
Type 2 diabetes	Aeromonadaceae	0.01037867
Atopic sensitisation	Aeromonadaceae	0.010347647
Ulcerative colitis	Alistipes finegoldii	0.010324489
Atopic dermatitis	Anaerovorax	0.01029895
Atopic dermatitis	Acinetobacter	0.010298949
Atopic dermatitis	Acetonema	0.010298941
Atopic dermatitis	Anaerotruncus	0.010298929
Infectious colitis	Alteromonadaceae	0.010214799
Infectious colitis	Akkermansia	0.010168943
Infectious colitis	Anaerostipes	0.010113727
Atopic dermatitis	Anaerostipes	0.010113522
Infectious colitis	Anaerotruncus	0.010112639
Infectious colitis	Anaerovorax	0.010112598
Infectious colitis	Acinetobacter	0.010112596
Infectious colitis	Acetonema	0.010112408
Infectious colitis	Alistipes	0.010087815
Infectious colitis	Aerococcus	0.010076541
Obesity	Bacterium ic1311	0.010064799
Infectious colitis	Atopobium vaginae	0.010047327
COPD	Bacterium C15	0.010041371
Atopic dermatitis	Bacterium ic1296	0.010032116
Ileal Crohn's disease(CD)	Bacillus	0.009975676
Atopic dermatitis	Anaerofilum	0.009909588
Periodontal	Bacterium ic1214	0.009820988
Infectious colitis	Bacterium ic1296	0.009808851
Psoriasis	Actinobacillus	0.00975961
Diarrhea Irritable bowel syndrome(IBS)	Aeromonadaceae	0.009755554
Constipation Irritable bowel syndrome(IBS)	Aeromonadaceae	0.009751728
Periodontal	Bacterium C15	0.009709549
Infectious colitis	Anaerofilum	0.00968237
COPD	Atopobium vaginae	0.009645893
Ulcerative colitis	Atopobium vaginae	0.00958491
Psoriasis	Bacterium ic1214	0.009507846
Colorectal carcinoma	Anaerofilum	0.009498571
Psoriasis	Aeromonadaceae	0.009460023
Psoriasis	Atopobium vaginae	0.009451378
Infectious colitis	Aeromonadaceae	0.009261756
Guttate psoriasis	Aeromonadaceae	0.009251196
Atopy	Bacterium B4C2-5	0.0092163
COPD	Bacterium G100VIII	0.009210717
Type 2 diabetes	Aggregatibacter	0.009192313
Periodontal	Alteromonadaceae	0.00917002
Psoriasis	Alistipes finegoldii	0.009153971
Atopy	Actinobacteria	0.009121311
Rheumatoid arthrits	Alistipes putredinis	0.00903609
Colon cancer	Alistipes putredinis	0.00903011
Asthma	Alistipes putredinis	0.009017898
Atopic dermatitis	Alistipes putredinis	0.009017278
Psoriasis	Bacterium ic1292	0.009015933
Kidney stones	Alistipes putredinis	0.00900432
Psoriasis	Anaerostipes	0.008997725
Colorectal carcinoma	Alistipes putredinis	0.008991056
Allergy	Alistipes putredinis	0.008981772
Psoriasis	Alistipes putredinis	0.008975671
COPD	Alistipes putredinis	0.008975193
Recurrent wheeze	Alistipes putredinis	0.008973011
Infectious colitis	Alistipes putredinis	0.008967618
Periodontal	Alistipes putredinis	0.00896549
Gastric and duodenal ulcer	Alistipes putredinis	0.00895987
Infectious colitis	Bacterium ic1311	0.008959394
Liver cirrhosis	Alistipes putredinis	0.008958647
Psoriasis	Alistipes putredinis	0.00895733
Crohn's disease(CD)	Alistipes putredinis	0.008956439
Gastric and duodenal ulcer	Alistipes putredinis	0.008932927
COPD	Alistipes putredinis	0.008932897
Ulcerative colitis	Actinobacillus	0.008932088
Necrotizing Enterocolitis	Alistipes putredinis	0.008912294
Colon cancer	Alistipes putredinis	0.00890964
Crohn's disease(CD)	Alistipes putredinis	0.008906786
Constipation Irritable bowel syndrome(IBS)	Alistipes putredinis	0.008905667
New-onset untreated rheumatoid arthrits	Alistipes putredinis	0.008896261
Psoriasis	Acidobacteriaceae	0.008838087
Psoriasis	Bacterium ic1258	0.008837804
Psoriasis	Actinomyces	0.008837781
Crohn's disease(CD)	Alistipes putredinis	0.008835884
Eczema	Alistipes putredinis	0.008786127
Obesity	Actinobacteria	0.008733345
Diarrhea Irritable bowel syndrome(IBS)	Bacillus	0.008732028
Atopic dermatitis	Actinobacteria	0.008726235
COPD	Bacterium ic1391	0.008669523
Infectious colitis	Bacilli	0.008659717
Infectious colitis	Bacterium MB7-1	0.008639659
Infectious colitis	Bacterium ic1292	0.008634772
Psoriasis	Bacterium MB7-1	0.008532053
Inflammatory bowel disease(IBD)	Alistipes putredinis	0.008508117
Systemic inflammatory response syndrome	Aggregatibacter	0.008321867
Skin and mucosal infections	Aggregatibacter	0.0083201
Infectious colitis	Bacterium ASF500	0.008278234
Liver cirrhosis	Aeromonadaceae	0.008276189
Periodontal	Aggregatibacter	0.008263657
COPD	Aggregatibacter	0.008247583
Psoriasis	Alistipes putredinis	0.008162278
Colon cancer	Bacterium B4C2-5	0.008133472
Allergy	Aggregatibacter	0.008130229
Allergy	Aggregatibacter	0.008129808
Gastro-oesophageal reflux	Bacterium B4C2-5	0.008121949
COPD	Bacterium B4C2-5	0.008121371
Colorectal carcinoma	Bacterium B4C2-5	0.008113464
Periodontal	Bacterium B4C2-5	0.008107075
Allergic sensitization	Bacterium B4C2-5	0.00808669
Cystic fibrosis	Bacterium B4C2-5	0.008084443
Atopic dermatitis	Bacterium B4C2-5	0.008081361
Infectious colitis	Bacterium B4C2-5	0.008072923
Atopic dermatitis	Bacterium C15	0.0080639
Kidney stones	Bacterium B4C2-5	0.008062137
Gastric and duodenal ulcer	Bacterium B4C2-5	0.008046896
Kidney stones	Bacterium B4C2-5	0.00803311
Atopy	Bacterium B4C2-5	0.008032211
Crohn's disease(CD)	Bacterium B4C2-5	0.008012449
Bacterial Vaginosis	Bacterium B4C2-5	0.008004717
Allergy	Bacterium B4C2-5	0.008000651
Diarrhea Irritable bowel syndrome(IBS)	Bacillaceae	0.00799415
Allergic asthma	Bacterium B4C2-5	0.007981755
Rheumatoid arthrits	Bacterium B4C2-5	0.007978374
Colorectal carcinoma	Bacilli	0.007976477
Infectious colitis	Bacterium B4C2-5	0.007976358
Atopy	Actinobacillus	0.007963255
Liver cirrhosis	Bacterium ic1292	0.007952489
Colorectal carcinoma	Alistipes putredinis	0.007924032
Diarrhea Irritable bowel syndrome(IBS)	Aeromonadaceae	0.007885516
Ulcerative colitis	Alteromonadaceae	0.007873901
Infectious colitis	Alistipes finegoldii	0.007850525
Obesity	Bacterium C15	0.007800821
Clostridium difficile infection(CDI)	Alistipes putredinis	0.007780117
Ileal Crohn's disease(CD)	Aeromonadaceae	0.007731728
Gastro-oesophageal reflux	Bacterium ic1311	0.007730873
Eczema	Bacterium ic1311	0.007720874
Diarrhea Irritable bowel syndrome(IBS)	Bacterium ic1292	0.007714431
Asthma	Aeromonadaceae	0.007693216
Obesity	Actinobacillus	0.007690223
Diarrhea Irritable bowel syndrome(IBS)	Bacterium Ba2	0.007682449
Diarrhea Irritable bowel syndrome(IBS)	Bacterium 08.96.4	0.007682398
Liver cirrhosis	Alistipes	0.007675525
Diarrhea Irritable bowel syndrome(IBS)	Bacterium mpn-isolate group 19	0.007671905
Atopic dermatitis	Actinobacillus	0.007647141
Gastro-oesophageal reflux	Alistipes putredinis	0.007646112
Gastric and duodenal ulcer	Alistipes putredinis	0.00764015
Guttate psoriasis	Bacterium B4C2-5	0.007622551
Allergy	Alistipes putredinis	0.007619145
Allergy	Alistipes putredinis	0.007618371
Eczema	Alistipes putredinis	0.007617211
Inflammatory bowel disease(IBD)	Alistipes putredinis	0.007612394
Skin and mucosal infections	Alistipes putredinis	0.007609904
Liver cirrhosis	Bacillaceae	0.007608663
Bacterial Vaginosis	Alistipes putredinis	0.00759911
Rheumatoid arthrits	Alistipes putredinis	0.007588475
Diarrhea Irritable bowel syndrome(IBS)	Alistipes putredinis	0.007582136
Ulcerative colitis	Bacterium B4C2-5	0.007580787
Skin and mucosal infections	Alistipes putredinis	0.007579752
Liver cirrhosis	Akkermansia	0.007579633
Obesity	Alistipes putredinis	0.007578451
Allergic asthma	Alistipes putredinis	0.007577876
Systemic inflammatory response syndrome	Alistipes putredinis	0.007570659
Atopic dermatitis	Alistipes putredinis	0.007567033
Kidney stones	Alistipes putredinis	0.007565088
Atopy	Alistipes putredinis	0.007561231
Ileal Crohn's disease(CD)	Alistipes putredinis	0.007557724
Obesity	Alistipes putredinis	0.007556007
Periodontal	Alistipes putredinis	0.007553323
Diarrhea Irritable bowel syndrome(IBS)	Akkermansia	0.007543532
Liver cirrhosis	Bacterium Ba2	0.007537524
Liver cirrhosis	Bacterium 08.96.4	0.007537271
Liver cirrhosis	Bacterium mpn-isolate group 19	0.007533143
Psoriasis	Bacterium B4C2-5	0.007527891
Cystic fibrosis	Alistipes putredinis	0.007521071
Guttate psoriasis	Alistipes putredinis	0.007511785
Constipation Irritable bowel syndrome(IBS)	Bacterium B4C2-5	0.007490738
Atopy	Alistipes putredinis	0.007480998
Liver cirrhosis	Bacterium ic1258	0.007480091
Liver cirrhosis	Actinomyces	0.007480062
Liver cirrhosis	Acidobacteriaceae	0.00748005
Diarrhea Irritable bowel syndrome(IBS)	Alistipes	0.007468572
Diarrhea Irritable bowel syndrome(IBS)	Actinomyces	0.007442712
Diarrhea Irritable bowel syndrome(IBS)	Acidobacteriaceae	0.007442664
Diarrhea Irritable bowel syndrome(IBS)	Bacterium ic1258	0.007442398
Gastric and duodenal ulcer	Bacterium ic1311	0.007442367
Diarrhea Irritable bowel syndrome(IBS)	Atopobium	0.007435746
Diarrhea Irritable bowel syndrome(IBS)	Bacterium MB7-1	0.007434905
Diarrhea Irritable bowel syndrome(IBS)	Anaerofilum	0.007432794
Atopy	Alistipes putredinis	0.007428019
Inflammatory bowel disease(IBD)	Bacterium ic1311	0.007423408
Diarrhea Irritable bowel syndrome(IBS)	Acinetobacter	0.007418095
Diarrhea Irritable bowel syndrome(IBS)	Anaerotruncus	0.007418067
Diarrhea Irritable bowel syndrome(IBS)	Anaerovorax	0.007418055
Diarrhea Irritable bowel syndrome(IBS)	Acetonema	0.007417933
Diarrhea Irritable bowel syndrome(IBS)	Bacterium ic1296	0.007416421
COPD	Alistipes putredinis	0.007414095
Atopic dermatitis	Alistipes putredinis	0.007408122
Liver cirrhosis	Aerococcus	0.007407557
Allergic asthma	Alistipes putredinis	0.007395524
COPD	Alistipes putredinis	0.007395454
Infectious colitis	Alistipes putredinis	0.007390905
Periodontal	Alistipes putredinis	0.007389417
Gastro-oesophageal reflux	Alistipes putredinis	0.007382736
Colorectal carcinoma	Alistipes putredinis	0.007379897
Atopy	Alistipes putredinis	0.007378287
Kidney stones	Alistipes putredinis	0.0073754
Gastric and duodenal ulcer	Alistipes putredinis	0.007375032
Crohn's disease(CD)	Alistipes putredinis	0.007373878
Rheumatoid arthrits	Alistipes putredinis	0.007371858
Liver cirrhosis	Atopobium	0.007368515
Infectious colitis	Alcaligenaceae	0.0073625
Allergic sensitization	Alistipes putredinis	0.007362206
Infectious colitis	Alistipes putredinis	0.007362192
Allergy	Alistipes putredinis	0.007353894
Bacterial Vaginosis	Alistipes putredinis	0.007353103
Colon cancer	Alistipes putredinis	0.007351846
Cystic fibrosis	Alistipes putredinis	0.007348252
Kidney stones	Alistipes putredinis	0.00734337
Infectious colitis	Bacterium ic1214	0.007327007
Allergy	Alistipes putredinis	0.007289108
Allergic asthma	Alistipes putredinis	0.007286928
Atopic dermatitis	Alcaligenaceae	0.007286612
Gastro-oesophageal reflux	Alistipes putredinis	0.007285049
Bacterial Vaginosis	Alistipes putredinis	0.007283302
Gastro-oesophageal reflux	Alistipes putredinis	0.007282681
Ileal Crohn's disease(CD)	Alistipes putredinis	0.007281194
Allergic sensitization	Alistipes putredinis	0.007280855
Atopic sensitisation	Alistipes putredinis	0.007279368
Atopic sensitisation	Alistipes putredinis	0.007278554
Liver cirrhosis	Alistipes putredinis	0.007278344
Recurrent wheeze	Alistipes putredinis	0.007278064
Kidney stones	Alistipes putredinis	0.007277705
Clostridium difficile infection(CDI)	Alistipes putredinis	0.007277259
Skin and mucosal infections	Alistipes putredinis	0.007277152
Eczema	Alistipes putredinis	0.007277091
Irritable bowel syndrome(IBS)	Alistipes putredinis	0.007276872
Gastro-oesophageal reflux	Alistipes putredinis	0.007276533
Type 1 diabetes	Alistipes putredinis	0.007276315
Obesity	Alistipes putredinis	0.007276091
Skin and mucosal infections	Alistipes putredinis	0.007274405
Bacterial Vaginosis	Alistipes putredinis	0.007274084
Type 1 diabetes	Alistipes putredinis	0.007274037
Cystic fibrosis	Alistipes putredinis	0.007273578
Recurrent wheeze	Alistipes putredinis	0.007272598
Clostridium difficile infection(CDI)	Alistipes putredinis	0.00727243
Liver cirrhosis	Acinetobacter	0.007272313
Liver cirrhosis	Anaerovorax	0.00727231
Liver cirrhosis	Acetonema	0.007272304
Liver cirrhosis	Anaerotruncus	0.007272291
Type 1 diabetes	Alistipes putredinis	0.007271816
Atopic dermatitis	Alistipes putredinis	0.007271769
Crohn's disease(CD)	Alistipes putredinis	0.007271764
Atopy	Alistipes putredinis	0.00727115
Diarrhea Irritable bowel syndrome(IBS)	Alistipes putredinis	0.007271145
Colorectal carcinoma	Alistipes putredinis	0.007271112
Psoriasis	Alistipes putredinis	0.007270619
Infectious colitis	Alistipes putredinis	0.007270552
Gastric and duodenal ulcer	Alistipes putredinis	0.007270515
Asthma	Alistipes putredinis	0.007270499
Clostridium difficile infection(CDI)	Alistipes putredinis	0.007270238
Asthma	Alistipes putredinis	0.007270227
Gastro-oesophageal reflux	Alistipes putredinis	0.007269992
New-onset untreated rheumatoid arthrits	Alistipes putredinis	0.007269736
Colon cancer	Alistipes putredinis	0.007269517
Type 2 diabetes	Alistipes putredinis	0.007269247
Ulcerative colitis	Alistipes putredinis	0.007269138
Atopic sensitisation	Alistipes putredinis	0.007269083
Obesity	Alistipes putredinis	0.007269002
Bacterial Vaginosis	Alistipes putredinis	0.007268877
Allergic sensitization	Alistipes putredinis	0.007268405
Cystic fibrosis	Alistipes putredinis	0.007268199
COPD	Alistipes putredinis	0.007267797
Periodontal	Alistipes putredinis	0.007267708
Irritable bowel syndrome(IBS)	Alistipes putredinis	0.0072672
Whipple's disease	Alistipes putredinis	0.007267131
Inflammatory bowel disease(IBD)	Alistipes putredinis	0.007266877
Recurrent wheeze	Alistipes putredinis	0.007266643
Allergic asthma	Alistipes putredinis	0.007266245
Diarrhea Irritable bowel syndrome(IBS)	Alistipes putredinis	0.007266114
Kidney stones	Alistipes putredinis	0.00726597
Asthma	Alistipes putredinis	0.007265789
Atopic dermatitis	Alistipes putredinis	0.007265377
Eczema	Alistipes putredinis	0.007265045
Gastro-oesophageal reflux	Alistipes putredinis	0.007264445
Colorectal carcinoma	Bacterium B4C2-5	0.007264387
Whipple's disease	Alistipes putredinis	0.007264054
Liver cirrhosis	Alistipes putredinis	0.007263666
Systemic inflammatory response syndrome	Alistipes putredinis	0.007263264
Ulcerative colitis	Alistipes putredinis	0.007262952
Diarrhea Irritable bowel syndrome(IBS)	Alistipes putredinis	0.007262473
Cystic fibrosis	Alistipes putredinis	0.007262065
Recurrent wheeze	Alistipes putredinis	0.007261749
Atopy	Alistipes putredinis	0.007260913
Atopy	Alistipes putredinis	0.007260895
Colorectal carcinoma	Alistipes putredinis	0.007260293
Necrotizing Enterocolitis	Alistipes putredinis	0.007259813
Colorectal carcinoma	Alistipes putredinis	0.00725887
Atopic dermatitis	Alistipes putredinis	0.007258791
Whipple's disease	Alistipes putredinis	0.007258256
Whipple's disease	Alistipes putredinis	0.007257627
Type 2 diabetes	Alistipes putredinis	0.007257267
Skin and mucosal infections	Alistipes putredinis	0.007256856
Ileal Crohn's disease(CD)	Alistipes putredinis	0.007256825
Bacterial Vaginosis	Alistipes putredinis	0.007256233
Type 1 diabetes	Alistipes putredinis	0.007256144
Ileal Crohn's disease(CD)	Alistipes putredinis	0.007255605
Necrotizing Enterocolitis	Alistipes putredinis	0.007255567
Eczema	Alistipes putredinis	0.007255453
Asthma	Alistipes putredinis	0.007255164
Allergy	Alistipes putredinis	0.007254999
New-onset untreated rheumatoid arthrits	Alistipes putredinis	0.007254507
Crohn's disease(CD)	Alistipes putredinis	0.007254231
Allergy	Alistipes putredinis	0.007253604
Whipple's disease	Alistipes putredinis	0.007253398
Ulcerative colitis	Alistipes putredinis	0.007253
Atopic dermatitis	Alistipes putredinis	0.0072518
Systemic inflammatory response syndrome	Alistipes putredinis	0.007251086
Cystic fibrosis	Alistipes putredinis	0.007251
Constipation Irritable bowel syndrome(IBS)	Alistipes putredinis	0.00725088
Irritable bowel syndrome(IBS)	Alistipes putredinis	0.007250345
Allergic sensitization	Alistipes putredinis	0.007250107
Constipation Irritable bowel syndrome(IBS)	Alistipes putredinis	0.007249923
Crohn's disease(CD)	Alistipes putredinis	0.007249224
Colon cancer	Alistipes putredinis	0.007248861
Guttate psoriasis	Alistipes putredinis	0.007248657
Liver cirrhosis	Alistipes putredinis	0.007248477
Atopic sensitisation	Alistipes putredinis	0.007246897
Psoriasis	Alistipes putredinis	0.007246682
Atopic sensitisation	Alistipes putredinis	0.00724594
Ulcerative colitis	Alistipes putredinis	0.007245935
Gastro-oesophageal reflux	Alistipes putredinis	0.007245316
Kidney stones	Alistipes putredinis	0.007245156
Clostridium difficile infection(CDI)	Alistipes putredinis	0.007245016
Gastric and duodenal ulcer	Alistipes putredinis	0.007244768
Whipple's disease	Alistipes putredinis	0.007244626
Skin and mucosal infections	Alistipes putredinis	0.007243747
Type 1 diabetes	Alistipes putredinis	0.007243407
Type 2 diabetes	Alistipes putredinis	0.007243348
Irritable bowel syndrome(IBS)	Alistipes putredinis	0.007242848
Eczema	Alistipes putredinis	0.007242839
Systemic inflammatory response syndrome	Alistipes putredinis	0.007242781
Colon cancer	Alistipes putredinis	0.00724174
Guttate psoriasis	Alistipes putredinis	0.007241314
Eczema	Alistipes putredinis	0.007240917
Allergic asthma	Alistipes putredinis	0.007240715
Type 2 diabetes	Alistipes putredinis	0.007239723
Systemic inflammatory response syndrome	Alistipes putredinis	0.007239631
Rheumatoid arthrits	Alistipes putredinis	0.007238556
Allergic sensitization	Alistipes putredinis	0.007237744
Colorectal carcinoma	Alteromonadaceae	0.007237716
Eczema	Alistipes putredinis	0.007237696
New-onset untreated rheumatoid arthrits	Alistipes putredinis	0.007236512
Bacterial Vaginosis	Alistipes putredinis	0.007236009
Colon cancer	Alistipes putredinis	0.007235716
Allergic asthma	Alistipes putredinis	0.007235096
Liver cirrhosis	Alteromonadaceae	0.007233986
Necrotizing Enterocolitis	Alistipes putredinis	0.007232137
Rheumatoid arthrits	Alistipes putredinis	0.00723073
Systemic inflammatory response syndrome	Alistipes putredinis	0.007230628
Diarrhea Irritable bowel syndrome(IBS)	Alistipes putredinis	0.007223774
Constipation Irritable bowel syndrome(IBS)	Alistipes putredinis	0.007223421
Allergic sensitization	Alistipes putredinis	0.007205577
Type 1 diabetes	Alistipes putredinis	0.007195849
Inflammatory bowel disease(IBD)	Alistipes putredinis	0.007195728
Constipation Irritable bowel syndrome(IBS)	Alistipes putredinis	0.007194793
Whipple's disease	Alteromonadaceae	0.007191176
Allergic sensitization	Alteromonadaceae	0.007182511
Rheumatoid arthrits	Alistipes putredinis	0.007173756
Liver cirrhosis	Anaerostipes	0.007146091
Diarrhea Irritable bowel syndrome(IBS)	Bacterium B4C2-5	0.007144961
Liver cirrhosis	Bacterium ic1296	0.007132484
Periodontal	Bacterium B4C2-5	0.007132211
Liver cirrhosis	Anaerofilum	0.007130129
Recurrent wheeze	Alistipes putredinis	0.007127412
Irritable bowel syndrome(IBS)	Bacterium 08.96.4	0.007121827
Irritable bowel syndrome(IBS)	Bacterium Ba2	0.007121766
Type 2 diabetes	Bacterium G100VIII	0.007120013
Ileal Crohn's disease(CD)	Aeromonadaceae	0.007117735
Skin and mucosal infections	Alistipes putredinis	0.007117622
Type 1 diabetes	Alistipes putredinis	0.007116828
Diarrhea Irritable bowel syndrome(IBS)	Anaerostipes	0.007110267
Irritable bowel syndrome(IBS)	Bacterium mpn-isolate group 19	0.007104848
Ulcerative colitis	Alistipes putredinis	0.007099398
Obesity	Atopobium vaginae	0.007096053
Irritable bowel syndrome(IBS)	Alistipes putredinis	0.00709313
Obesity	Alteromonadaceae	0.007078877
Asthma	Alistipes putredinis	0.007072319
Allergic sensitization	Bacterium B4C2-5	0.007068553
New-onset untreated rheumatoid arthrits	Aerococcus	0.007065239
Allergic sensitization	Bacterium B4C2-5	0.007058608
Type 2 diabetes	Alistipes putredinis	0.007057295
Irritable bowel syndrome(IBS)	Bacterium ic1296	0.007055368
Liver cirrhosis	Bacterium B4C2-5	0.007054047
Whipple's disease	Bacterium B4C2-5	0.007052856
Allergic sensitization	Bacterium B4C2-5	0.007052249
Psoriasis	Bacterium B4C2-5	0.007050791
Ileal Crohn's disease(CD)	Bacterium B4C2-5	0.007050463
Atopic sensitisation	Bacterium B4C2-5	0.007049249
Necrotizing Enterocolitis	Aeromonadaceae	0.007047624
Type 2 diabetes	Bacterium B4C2-5	0.0070476
Bacterial Vaginosis	Bacterium B4C2-5	0.007046725
Infectious colitis	Bacterium B4C2-5	0.007046675
Bacterial Vaginosis	Bacterium B4C2-5	0.007045694
Colorectal carcinoma	Bacterium B4C2-5	0.007045563
Diarrhea Irritable bowel syndrome(IBS)	Bacterium B4C2-5	0.007042672
Gastro-oesophageal reflux	Bacterium B4C2-5	0.007042411
Skin and mucosal infections	Bacterium B4C2-5	0.007042014
Kidney stones	Bacterium B4C2-5	0.007041184
Colon cancer	Bacterium B4C2-5	0.007040761
Liver cirrhosis	Bacterium B4C2-5	0.007040166
Whipple's disease	Bacterium B4C2-5	0.007040133
Liver cirrhosis	Bacterium B4C2-5	0.00703971
Type 1 diabetes	Bacterium B4C2-5	0.007039406
Atopic sensitisation	Bacterium B4C2-5	0.007039129
Allergic sensitization	Bacterium B4C2-5	0.007038991
Type 2 diabetes	Bacterium B4C2-5	0.007038788
Colon cancer	Bacterium B4C2-5	0.007038034
Allergy	Bacterium B4C2-5	0.007037351
Eczema	Bacterium B4C2-5	0.007037276
Obesity	Bacterium B4C2-5	0.007037131
Colon cancer	Bacterium B4C2-5	0.00703642
Inflammatory bowel disease(IBD)	Bacterium B4C2-5	0.007035645
Colon cancer	Alcaligenaceae	0.007035034
Allergy	Bacterium B4C2-5	0.007034709
Gastric and duodenal ulcer	Bacterium B4C2-5	0.007034621
Guttate psoriasis	Bacterium B4C2-5	0.007034341
Diarrhea Irritable bowel syndrome(IBS)	Bacterium B4C2-5	0.007033963
Asthma	Bacterium B4C2-5	0.007033735
Gastro-oesophageal reflux	Bacterium B4C2-5	0.00703353
Constipation Irritable bowel syndrome(IBS)	Bacterium B4C2-5	0.007033374
Gastro-oesophageal reflux	Bacterium B4C2-5	0.007033009
Ulcerative colitis	Bacterium B4C2-5	0.00703226
Guttate psoriasis	Alistipes putredinis	0.007031471
Allergy	Bacterium B4C2-5	0.007031309
New-onset untreated rheumatoid arthrits	Alistipes putredinis	0.007031011
Crohn's disease(CD)	Alistipes putredinis	0.00703088
Bacterial Vaginosis	Bacterium B4C2-5	0.007030703
Atopic sensitisation	Alistipes putredinis	0.007030695
Atopic sensitisation	Alistipes putredinis	0.00703062
Gastro-oesophageal reflux	Bacterium B4C2-5	0.007030015
Asthma	Bacterium B4C2-5	0.007028795
Liver cirrhosis	Alistipes putredinis	0.007028489
Atopic dermatitis	Bacterium G100VIII	0.007028002
New-onset untreated rheumatoid arthrits	Bacterium B4C2-5	0.007027758
Colon cancer	Bacterium B4C2-5	0.007025126
Crohn's disease(CD)	Bacterium B4C2-5	0.007025113
Ileal Crohn's disease(CD)	Bacterium B4C2-5	0.007024806
Type 1 diabetes	Bacterium B4C2-5	0.007024475
Systemic inflammatory response syndrome	Bacterium B4C2-5	0.007024308
Crohn's disease(CD)	Bacterium B4C2-5	0.007023655
Recurrent wheeze	Bacterium B4C2-5	0.007023545
Systemic inflammatory response syndrome	Bacterium B4C2-5	0.007023049
Kidney stones	Bacterium B4C2-5	0.007023022
Ileal Crohn's disease(CD)	Bacterium B4C2-5	0.007022945
Atopic dermatitis	Bacterium B4C2-5	0.007022769
Cystic fibrosis	Bacterium B4C2-5	0.007022264
Clostridium difficile infection(CDI)	Bacterium B4C2-5	0.007022244
Atopic dermatitis	Bacterium B4C2-5	0.007022175
Asthma	Bacterium B4C2-5	0.00702201
Ulcerative colitis	Bacterium B4C2-5	0.007021868
Necrotizing Enterocolitis	Bacterium B4C2-5	0.007021836
Clostridium difficile infection(CDI)	Bacterium B4C2-5	0.007020882
Periodontal	Bacterium B4C2-5	0.00702023
Type 1 diabetes	Bacterium B4C2-5	0.007020132
Skin and mucosal infections	Bacterium B4C2-5	0.007019839
Rheumatoid arthrits	Bacterium B4C2-5	0.007019267
Eczema	Bacterium B4C2-5	0.007018895
Clostridium difficile infection(CDI)	Bacterium B4C2-5	0.007018861
Constipation Irritable bowel syndrome(IBS)	Bacterium B4C2-5	0.007018225
Whipple's disease	Bacterium B4C2-5	0.007017372
Systemic inflammatory response syndrome	Bacterium B4C2-5	0.007017242
Clostridium difficile infection(CDI)	Bacterium B4C2-5	0.00701715
Type 2 diabetes	Bacterium B4C2-5	0.007016885
Irritable bowel syndrome(IBS)	Bacterium B4C2-5	0.007016789
Eczema	Bacterium B4C2-5	0.007016598
COPD	Bacterium B4C2-5	0.00701658
Recurrent wheeze	Bacterium B4C2-5	0.00701616
Atopic dermatitis	Bacterium B4C2-5	0.007015979
Kidney stones	Bacterium B4C2-5	0.007015954
Systemic inflammatory response syndrome	Bacterium B4C2-5	0.007015773
Irritable bowel syndrome(IBS)	Bacterium B4C2-5	0.007015586
Colorectal carcinoma	Bacterium B4C2-5	0.007015162
Recurrent wheeze	Bacterium B4C2-5	0.007014334
Eczema	Bacterium B4C2-5	0.007013726
Psoriasis	Bacterium B4C2-5	0.007013632
Necrotizing Enterocolitis	Bacterium B4C2-5	0.007013362
Allergic asthma	Bacterium B4C2-5	0.007012781
Rheumatoid arthrits	Bacterium B4C2-5	0.007012604
Eczema	Bacterium B4C2-5	0.007012432
New-onset untreated rheumatoid arthrits	Bacterium B4C2-5	0.007012418
Ulcerative colitis	Bacterium B4C2-5	0.00701197
Atopic sensitisation	Bacterium B4C2-5	0.007011952
Type 1 diabetes	Bacterium B4C2-5	0.007011948
Ulcerative colitis	Bacterium B4C2-5	0.007011816
Clostridium difficile infection(CDI)	Bacterium B4C2-5	0.00701157
Atopy	Bacterium B4C2-5	0.007011013
Atopy	Bacterium B4C2-5	0.007010929
Bacterial Vaginosis	Bacterium B4C2-5	0.007010815
Skin and mucosal infections	Bacterium B4C2-5	0.007010737
Whipple's disease	Bacterium B4C2-5	0.007009695
Constipation Irritable bowel syndrome(IBS)	Bacterium B4C2-5	0.007009482
Irritable bowel syndrome(IBS)	Bacterium B4C2-5	0.007009276
Bacterial Vaginosis	Bacterium B4C2-5	0.007009128
Type 2 diabetes	Bacterium B4C2-5	0.007008952
Whipple's disease	Bacterium B4C2-5	0.007008123
Eczema	Bacterium B4C2-5	0.007007496
Atopy	Bacterium B4C2-5	0.007007011
Necrotizing Enterocolitis	Bacterium B4C2-5	0.007006626
Cystic fibrosis	Bacterium B4C2-5	0.007006602
New-onset untreated rheumatoid arthrits	Bacterium B4C2-5	0.007006535
Diarrhea Irritable bowel syndrome(IBS)	Bacterium B4C2-5	0.007005548
Allergic asthma	Bacterium B4C2-5	0.00700548
Obesity	Bacterium B4C2-5	0.007002631
Crohn's disease(CD)	Bacterium B4C2-5	0.007001968
Allergic asthma	Bacterium B4C2-5	0.007001783
Atopic sensitisation	Bacterium B4C2-5	0.007001782
Gastric and duodenal ulcer	Bacterium B4C2-5	0.007001647
Allergic asthma	Bacterium B4C2-5	0.007001284
Recurrent wheeze	Bacterium B4C2-5	0.006998472
Systemic inflammatory response syndrome	Bacterium B4C2-5	0.00699688
Asthma	Bacterium B4C2-5	0.006996189
Atopic sensitisation	Bacterium B4C2-5	0.006995805
Recurrent wheeze	Bacterium B4C2-5	0.006995029
Gastro-oesophageal reflux	Bacterium B4C2-5	0.006993949
Cystic fibrosis	Bacterium B4C2-5	0.006993905
Whipple's disease	Bacterium B4C2-5	0.006993798
Gastro-oesophageal reflux	Bacterium B4C2-5	0.006993023
Atopic dermatitis	Bacterium B4C2-5	0.00699153
Cystic fibrosis	Bacterium B4C2-5	0.006991199
Skin and mucosal infections	Bacterium B4C2-5	0.006990397
Psoriasis	Bacterium B4C2-5	0.006989813
New-onset untreated rheumatoid arthrits	Atopobium	0.006988776
Colorectal carcinoma	Bacterium B4C2-5	0.00698718
Guttate psoriasis	Bacterium B4C2-5	0.006984829
Irritable bowel syndrome(IBS)	Bacterium B4C2-5	0.006983611
Type 1 diabetes	Bacterium B4C2-5	0.006979259
Allergic asthma	Alistipes putredinis	0.006969407
Clostridium difficile infection(CDI)	Alistipes putredinis	0.006968912
Colorectal carcinoma	Alistipes putredinis	0.006953039
Irritable bowel syndrome(IBS)	Aerococcus	0.006942978
Irritable bowel syndrome(IBS)	Akkermansia	0.006941582
Atopic dermatitis	Bacterium B4C2-5	0.00693565
Allergy	Bacterium B4C2-5	0.006933869
Allergy	Bacterium B4C2-5	0.006933608
Type 2 diabetes	Bacterium B4C2-5	0.006928524
Type 2 diabetes	Bacterium B4C2-5	0.006918064
COPD	Alistipes putredinis	0.006916642
Liver cirrhosis	Bacterium ic1311	0.006854971
Irritable bowel syndrome(IBS)	Bacillaceae	0.006843759
Clostridium difficile infection(CDI)	Bacterium G100VIII	0.006839942
Atopic dermatitis	Alteromonadaceae	0.006828233
Irritable bowel syndrome(IBS)	Alistipes	0.006823252
Diarrhea Irritable bowel syndrome(IBS)	Alistipes finegoldii	0.006811607
Guttate psoriasis	Alistipes putredinis	0.006804464
Ulcerative colitis	Alistipes putredinis	0.006804275
Constipation Irritable bowel syndrome(IBS)	Alistipes putredinis	0.006802915
Diarrhea Irritable bowel syndrome(IBS)	Bacterium ic1311	0.006797543
Obesity	Alistipes putredinis	0.006792063
Whipple's disease	Alistipes putredinis	0.00679178
Gastric and duodenal ulcer	Alistipes putredinis	0.006791373
Systemic inflammatory response syndrome	Alistipes putredinis	0.006788584
Diarrhea Irritable bowel syndrome(IBS)	Bacterium C15	0.006785027
Irritable bowel syndrome(IBS)	Atopobium	0.006777856
Diarrhea Irritable bowel syndrome(IBS)	Aggregatibacter	0.006771912
Irritable bowel syndrome(IBS)	Acidobacteriaceae	0.006738771
Irritable bowel syndrome(IBS)	Bacterium ic1258	0.006738638
Irritable bowel syndrome(IBS)	Actinomyces	0.006738618
Infectious colitis	Bacillus	0.00672217
Diarrhea Irritable bowel syndrome(IBS)	Bacilli	0.006714079
Irritable bowel syndrome(IBS)	Acinetobacter	0.00670929
Irritable bowel syndrome(IBS)	Anaerotruncus	0.006709232
Irritable bowel syndrome(IBS)	Acetonema	0.00670923
Irritable bowel syndrome(IBS)	Anaerovorax	0.0067092
COPD	Bacterium B4C2-5	0.006697799
Colorectal carcinoma	Bacterium B4C2-5	0.00669418
Inflammatory bowel disease(IBD)	Bacterium B4C2-5	0.00669034
Ileal Crohn's disease(CD)	Bacilli	0.006685807
New-onset untreated rheumatoid arthrits	Alcaligenaceae	0.006677058
Ileal Crohn's disease(CD)	Bacterium ic1311	0.006673886
Colon cancer	Bacterium ic1292	0.006671742
New-onset untreated rheumatoid arthrits	Bacterium ic1292	0.006669192
Inflammatory bowel disease(IBD)	Bacterium B4C2-5	0.006660112
Constipation Irritable bowel syndrome(IBS)	Bacterium B4C2-5	0.006659661
Irritable bowel syndrome(IBS)	Bacterium C15	0.006652287
New-onset untreated rheumatoid arthrits	Bacterium MB7-1	0.006647349
Necrotizing Enterocolitis	Atopobium vaginae	0.006646807
Psoriasis	Aggregatibacter	0.006643509
Colon cancer	Acinetobacter	0.006631255
Diarrhea Irritable bowel syndrome(IBS)	Atopobium vaginae	0.006624034
Necrotizing Enterocolitis	Bacterium B4C2-5	0.006618733
Colon cancer	Acetonema	0.006618112
Recurrent wheeze	Aggregatibacter	0.006613639
Colon cancer	Anaerovorax	0.006610391
Colon cancer	Anaerotruncus	0.006609229
Inflammatory bowel disease(IBD)	Alistipes putredinis	0.006600688
Irritable bowel syndrome(IBS)	Alistipes putredinis	0.006599033
Colorectal carcinoma	Atopobium vaginae	0.006591292
Allergy	Bacterium G100VIII	0.006591263
Allergy	Bacterium G100VIII	0.006591195
Irritable bowel syndrome(IBS)	Aggregatibacter	0.006580624
Ileal Crohn's disease(CD)	Bacterium MB7-1	0.006574982
Cystic fibrosis	Alistipes putredinis	0.006566349
Asthma	Aggregatibacter	0.006566339
Allergic sensitization	Aggregatibacter	0.006558281
Irritable bowel syndrome(IBS)	Anaerostipes	0.006554053
Type 1 diabetes	Aggregatibacter	0.006553924
New-onset untreated rheumatoid arthrits	Bacterium Ba2	0.006552521
New-onset untreated rheumatoid arthrits	Bacterium 08.96.4	0.006550927
Inflammatory bowel disease(IBD)	Anaerostipes	0.006548848
New-onset untreated rheumatoid arthrits	Bacterium mpn-isolate group 19	0.006547274
Diarrhea Irritable bowel syndrome(IBS)	Bacterium G100VIII	0.00654688
Inflammatory bowel disease(IBD)	Atopobium vaginae	0.00654581
Rheumatoid arthrits	Aggregatibacter	0.006541004
Guttate psoriasis	Bacterium G100VIII	0.006540484
Irritable bowel syndrome(IBS)	Alteromonadaceae	0.006538106
Periodontal	Alistipes putredinis	0.006531403
Asthma	Bacterium B4C2-5	0.006530302
Allergic asthma	Bacterium B4C2-5	0.006529066
Irritable bowel syndrome(IBS)	Atopobium	0.006526881
Constipation Irritable bowel syndrome(IBS)	Bacterium G100VIII	0.006526283
Ulcerative colitis	Bacterium G100VIII	0.006520157
Obesity	Bacterium B4C2-5	0.006518599
Whipple's disease	Bacterium B4C2-5	0.006517818
New-onset untreated rheumatoid arthrits	Bacillaceae	0.006517263
Systemic inflammatory response syndrome	Bacterium B4C2-5	0.006517023
Gastric and duodenal ulcer	Bacterium B4C2-5	0.006514898
Skin and mucosal infections	Aggregatibacter	0.006512436
Irritable bowel syndrome(IBS)	Bacterium ic1311	0.006491065
New-onset untreated rheumatoid arthrits	Bacterium G100VIII	0.006490929
New-onset untreated rheumatoid arthrits	Actinobacteria	0.006489711
New-onset untreated rheumatoid arthrits	Acidobacteriaceae	0.006486902
New-onset untreated rheumatoid arthrits	Bacterium ic1258	0.006486853
New-onset untreated rheumatoid arthrits	Actinomyces	0.006486744
Atopic sensitisation	Alteromonadaceae	0.006484545
Atopic sensitisation	Alteromonadaceae	0.006484387
Crohn's disease(CD)	Alteromonadaceae	0.00648433
New-onset untreated rheumatoid arthrits	Alteromonadaceae	0.00648425
Infectious colitis	Bacterium G100VIII	0.006475339
Colon cancer	Bacterium G100VIII	0.006474181
Necrotizing Enterocolitis	Bacterium G100VIII	0.006471632
New-onset untreated rheumatoid arthrits	Akkermansia	0.00646785
Bacterial Vaginosis	Bacterium B4C2-5	0.006466751
Liver cirrhosis	Bacterium G100VIII	0.006461726
Colorectal carcinoma	Bacterium G100VIII	0.006461431
Necrotizing Enterocolitis	Anaerostipes	0.006458494
Infectious colitis	Aeromonadaceae	0.006456219
Allergic sensitization	Alistipes putredinis	0.00645617
Asthma	Bacterium G100VIII	0.006444094
New-onset untreated rheumatoid arthrits	Alistipes	0.006442979
COPD	Bacterium G100VIII	0.006437194
Constipation Irritable bowel syndrome(IBS)	Bacterium G100VIII	0.006433934
Gastric and duodenal ulcer	Bacterium G100VIII	0.006432912
Recurrent wheeze	Bacterium G100VIII	0.006423209
Liver cirrhosis	Bacterium B4C2-5	0.006421454
Diarrhea Irritable bowel syndrome(IBS)	Bacterium ic1214	0.006420485
COPD	Bacterium G100VIII	0.006417021
Psoriasis	Bacterium G100VIII	0.006416724
Eczema	Bacterium G100VIII	0.006416352
Colorectal carcinoma	Anaerostipes	0.0064152
Rheumatoid arthrits	Bacterium G100VIII	0.006414758
Clostridium difficile infection(CDI)	Bacterium ic1311	0.006412316
Atopy	Alteromonadaceae	0.006411712
Crohn's disease(CD)	Bacterium G100VIII	0.006409405
Guttate psoriasis	Alteromonadaceae	0.006408913
Atopic dermatitis	Bacterium G100VIII	0.00640857
Atopy	Alteromonadaceae	0.006408278
Ileal Crohn's disease(CD)	Alteromonadaceae	0.006407563
Obesity	Alteromonadaceae	0.006407338
Psoriasis	Bacterium G100VIII	0.006407238
Atopy	Alteromonadaceae	0.006407201
COPD	Alteromonadaceae	0.006406761
Allergy	Bacterium G100VIII	0.006404179
Periodontal	Bacterium G100VIII	0.006403729
Bacterial Vaginosis	Alteromonadaceae	0.006403557
Obesity	Alteromonadaceae	0.006401373
Skin and mucosal infections	Alteromonadaceae	0.00640073
Periodontal	Alteromonadaceae	0.00640055
Kidney stones	Alteromonadaceae	0.0064005
Diarrhea Irritable bowel syndrome(IBS)	Alteromonadaceae	0.006399909
Rheumatoid arthrits	Alteromonadaceae	0.00639742
New-onset untreated rheumatoid arthrits	Alistipes putredinis	0.006397324
Cystic fibrosis	Alteromonadaceae	0.006396159
Allergic asthma	Alteromonadaceae	0.00639603
Crohn's disease(CD)	Bacterium G100VIII	0.006394774
New-onset untreated rheumatoid arthrits	Acetonema	0.006392493
New-onset untreated rheumatoid arthrits	Acinetobacter	0.006392441
New-onset untreated rheumatoid arthrits	Anaerovorax	0.006392427
New-onset untreated rheumatoid arthrits	Anaerotruncus	0.006392361
Kidney stones	Bacterium G100VIII	0.006390943
Type 1 diabetes	Aggregatibacter	0.006389098
Colon cancer	Bacterium G100VIII	0.006380447
Allergy	Aggregatibacter	0.006376763
Type 2 diabetes	Alistipes putredinis	0.00637609
Gastric and duodenal ulcer	Bacterium G100VIII	0.006374155
Type 2 diabetes	Aggregatibacter	0.006373137
Whipple's disease	Aggregatibacter	0.006367532
Eczema	Aggregatibacter	0.00636631
Eczema	Aggregatibacter	0.006364867
Psoriasis	Aggregatibacter	0.006364802
Colon cancer	Akkermansia	0.006363076
Recurrent wheeze	Aggregatibacter	0.006362251
Irritable bowel syndrome(IBS)	Aggregatibacter	0.006362063
Eczema	Aggregatibacter	0.006361761
Irritable bowel syndrome(IBS)	Aggregatibacter	0.006359884
Clostridium difficile infection(CDI)	Aggregatibacter	0.006359445
Cystic fibrosis	Aggregatibacter	0.006359254
Ulcerative colitis	Aggregatibacter	0.00635914
Kidney stones	Aggregatibacter	0.006359109
Systemic inflammatory response syndrome	Aggregatibacter	0.006358937
Psoriasis	Aggregatibacter	0.006358654
Type 1 diabetes	Aggregatibacter	0.006356945
Allergy	Aggregatibacter	0.00635658
Systemic inflammatory response syndrome	Aggregatibacter	0.006356451
Crohn's disease(CD)	Bacterium G100VIII	0.006356392
Systemic inflammatory response syndrome	Aggregatibacter	0.006355401
Atopy	Aggregatibacter	0.006355381
Whipple's disease	Aggregatibacter	0.006355186
Constipation Irritable bowel syndrome(IBS)	Aggregatibacter	0.006354711
Ileal Crohn's disease(CD)	Aggregatibacter	0.006353757
Systemic inflammatory response syndrome	Aggregatibacter	0.006353262
Recurrent wheeze	Aggregatibacter	0.006353244
Necrotizing Enterocolitis	Aggregatibacter	0.006352531
Necrotizing Enterocolitis	Aggregatibacter	0.006351877
Allergic asthma	Aggregatibacter	0.006351831
Whipple's disease	Aggregatibacter	0.006350833
Eczema	Aggregatibacter	0.00635069
Allergy	Aggregatibacter	0.00634871
Colon cancer	Aggregatibacter	0.006348226
Periodontal	Aggregatibacter	0.006347848
Systemic inflammatory response syndrome	Aggregatibacter	0.006347354
Gastro-oesophageal reflux	Aggregatibacter	0.006347161
Type 1 diabetes	Aggregatibacter	0.006346792
Constipation Irritable bowel syndrome(IBS)	Aggregatibacter	0.006346343
Cystic fibrosis	Aggregatibacter	0.006346181
Kidney stones	Aggregatibacter	0.006345794
Crohn's disease(CD)	Aggregatibacter	0.006345621
Atopic dermatitis	Aggregatibacter	0.006345119
Type 2 diabetes	Aggregatibacter	0.006345057
Clostridium difficile infection(CDI)	Aggregatibacter	0.006344745
Colon cancer	Aggregatibacter	0.006341376
Asthma	Aggregatibacter	0.00634053
Kidney stones	Aggregatibacter	0.006339848
Atopy	Aggregatibacter	0.006339396
Ileal Crohn's disease(CD)	Aggregatibacter	0.006339104
Gastro-oesophageal reflux	Aggregatibacter	0.006338873
Periodontal	Aggregatibacter	0.00633869
Gastro-oesophageal reflux	Aggregatibacter	0.006338547
Type 2 diabetes	Atopobium vaginae	0.006338418
Clostridium difficile infection(CDI)	Aggregatibacter	0.006338285
Asthma	Aggregatibacter	0.006337673
Guttate psoriasis	Alistipes	0.006337483
Type 2 diabetes	Aggregatibacter	0.006337064
Allergic asthma	Aggregatibacter	0.006337043
Liver cirrhosis	Aggregatibacter	0.00633668
Crohn's disease(CD)	Aggregatibacter	0.006336619
Liver cirrhosis	Aggregatibacter	0.006335794
Guttate psoriasis	Aggregatibacter	0.006335107
Atopic dermatitis	Aggregatibacter	0.006334398
New-onset untreated rheumatoid arthrits	Aggregatibacter	0.006333499
Whipple's disease	Aggregatibacter	0.006333283
Asthma	Aggregatibacter	0.006333126
Atopy	Aggregatibacter	0.006333073
New-onset untreated rheumatoid arthrits	Aggregatibacter	0.006332708
Bacterial Vaginosis	Aggregatibacter	0.006332483
Gastric and duodenal ulcer	Aggregatibacter	0.006332372
Allergic asthma	Aggregatibacter	0.006332275
Colon cancer	Bacillaceae	0.006331243
Type 2 diabetes	Aggregatibacter	0.006331081
New-onset untreated rheumatoid arthrits	Aggregatibacter	0.006331024
Bacterial Vaginosis	Aggregatibacter	0.006330445
Allergic sensitization	Aggregatibacter	0.006329993
Irritable bowel syndrome(IBS)	Aggregatibacter	0.006329919
Crohn's disease(CD)	Aggregatibacter	0.006328854
Atopic sensitisation	Aggregatibacter	0.006328618
Allergic sensitization	Aggregatibacter	0.006328597
Ulcerative colitis	Aggregatibacter	0.006328233
Bacterial Vaginosis	Aggregatibacter	0.006327861
Irritable bowel syndrome(IBS)	Aggregatibacter	0.006326894
COPD	Aggregatibacter	0.006326555
Atopic sensitisation	Aggregatibacter	0.006325816
Diarrhea Irritable bowel syndrome(IBS)	Aggregatibacter	0.006325261
Allergic asthma	Aggregatibacter	0.006325187
Atopic sensitisation	Aggregatibacter	0.006325142
Atopic sensitisation	Aggregatibacter	0.006324885
Ulcerative colitis	Aggregatibacter	0.006324817
Colon cancer	Aggregatibacter	0.006324808
Gastro-oesophageal reflux	Aggregatibacter	0.006324561
Bacterial Vaginosis	Aggregatibacter	0.00632437
Rheumatoid arthrits	Aggregatibacter	0.006323903
Irritable bowel syndrome(IBS)	Aggregatibacter	0.006323562
Inflammatory bowel disease(IBD)	Aggregatibacter	0.006322981
Ulcerative colitis	Aggregatibacter	0.006322815
Necrotizing Enterocolitis	Aggregatibacter	0.006322667
Skin and mucosal infections	Aggregatibacter	0.006322431
Atopic dermatitis	Aggregatibacter	0.006321829
Colorectal carcinoma	Aggregatibacter	0.006321414
Clostridium difficile infection(CDI)	Aggregatibacter	0.006320519
Skin and mucosal infections	Aggregatibacter	0.006319897
Ileal Crohn's disease(CD)	Aggregatibacter	0.006319636
Cystic fibrosis	Aggregatibacter	0.006319291
Bacterial Vaginosis	Aggregatibacter	0.006318844
Obesity	Aggregatibacter	0.006318051
Guttate psoriasis	Aggregatibacter	0.00631756
Type 1 diabetes	Aggregatibacter	0.006317259
Type 1 diabetes	Aggregatibacter	0.006317029
Allergic asthma	Alistipes putredinis	0.006316862
Gastro-oesophageal reflux	Aggregatibacter	0.006316236
Diarrhea Irritable bowel syndrome(IBS)	Aggregatibacter	0.006315866
Whipple's disease	Aggregatibacter	0.006315438
Atopic dermatitis	Aggregatibacter	0.006315037
Colon cancer	Aggregatibacter	0.006314272
Allergic sensitization	Alteromonadaceae	0.006312314
Skin and mucosal infections	Aggregatibacter	0.006310603
Atopic dermatitis	Alteromonadaceae	0.006310594
Gastric and duodenal ulcer	Aggregatibacter	0.006310321
Obesity	Aggregatibacter	0.006309616
Guttate psoriasis	Atopobium vaginae	0.006309245
Infectious colitis	Aggregatibacter	0.006308845
Colorectal carcinoma	Aggregatibacter	0.006308631
Asthma	Aggregatibacter	0.006308382
Eczema	Aggregatibacter	0.006308203
Atopic sensitisation	Aggregatibacter	0.006308076
Rheumatoid arthrits	Aggregatibacter	0.006308007
Skin and mucosal infections	Aggregatibacter	0.006307219
Constipation Irritable bowel syndrome(IBS)	Aggregatibacter	0.006304117
Allergic sensitization	Aggregatibacter	0.006303179
Eczema	Aggregatibacter	0.006302087
Infectious colitis	Bacterium ic1391	0.006302013
Guttate psoriasis	Anaerostipes	0.006299921
Kidney stones	Alteromonadaceae	0.006298825
Gastro-oesophageal reflux	Aggregatibacter	0.006298404
Diarrhea Irritable bowel syndrome(IBS)	Actinobacteria	0.006293493
COPD	Alteromonadaceae	0.006292951
Cystic fibrosis	Aggregatibacter	0.006292654
Colon cancer	Alistipes	0.00629151
Periodontal	Alteromonadaceae	0.006289328
Recurrent wheeze	Aggregatibacter	0.006288749
Colon cancer	Alteromonadaceae	0.006288146
Diarrhea Irritable bowel syndrome(IBS)	Aggregatibacter	0.006286309
Infectious colitis	Actinobacillus	0.006285888
Recurrent wheeze	Aggregatibacter	0.006285433
Allergic asthma	Alteromonadaceae	0.006283696
Bacterial Vaginosis	Alistipes putredinis	0.006280384
Infectious colitis	Alteromonadaceae	0.006273697
Ulcerative colitis	Bacterium G100VIII	0.006267274
Gastric and duodenal ulcer	Alteromonadaceae	0.006262125
New-onset untreated rheumatoid arthrits	Bacterium B4C2-5	0.006257792
Atopic sensitisation	Bacterium B4C2-5	0.00625751
Crohn's disease(CD)	Bacterium B4C2-5	0.006257254
Crohn's disease(CD)	Alteromonadaceae	0.006257106
Atopic sensitisation	Bacterium B4C2-5	0.006257106
Inflammatory bowel disease(IBD)	Bacterium C15	0.006256178
Constipation Irritable bowel syndrome(IBS)	Aggregatibacter	0.006251176
Systemic inflammatory response syndrome	Bacterium G100VIII	0.006251131
Allergy	Alteromonadaceae	0.006245909
Rheumatoid arthrits	Alteromonadaceae	0.006244724
Skin and mucosal infections	Bacterium G100VIII	0.006240895
[truncated: 8,939 more rows]
